# Supplementary material for: Pseudoaglycone of Spinosyn A
Source: Acta Crystallogr Sect E Struct Rep Online. 2012 Jul 18;68(Pt 8):o2488. doi: 10.1107/S1600536812028851 (PMC3414943; doi:10.1107/S1600536812028851)
Supplement: Supplementary file 1 [file e-68-o2488-sup1.cif]

##############################################################################
#                                                                            #
# This CIF contains the data in a paper accepted for publication in          #
# Acta Crystallographica Section E. It conforms to the requirements of       #
# Notes for Authors for Acta Crystallographica Section E, and has been       #
# peer reviewed under the auspices of the IUCr Commission on Journals.       #
#                                                                            #
# Full details of the Crystallographic Information File format               #
# are given in the paper "The Crystallographic Information File (CIF):       #
# a New Standard Archive File for Crystallography" by S. R. Hall, F. H.      #
# Allen and I. D. Brown [Acta Cryst. (1991), A47, 655-685].                  #
#                                                                            #
# The current version of the core CIF dictionary is obtainable from          #
# ftp://ftp.iucr.org/pub/cif_core.dic.                                       #
#                                                                            #
# Software is freely available for graphical display of the structure(s)     #
# in this CIF. For information consult the CIF software page                 #
# http://www.iucr.org/resources/cif/software.                                #
#                                                                            #
# This file may be used for bona fide research purposes within the           #
# scientific community so long as proper attribution is given to the journal # 
# article from which it was obtained.                                        #
#                                                                            #
##############################################################################
data_I
_audit_creation_method     SHELXL-97
_chemical_name_systematic
;
9-ethyl-13-hydroxy-14-methyl-2-(3,4,5-trimethoxy-6-methyltetrahydro-2<i>H</i>-
pyran-2-yloxy)-3,3a,5b,6,9,10,11,12,13,14,16a,16b-dodecahydro-1<i>H</i>-
<i>as</i>-indaceno[3,2-<i>d</i>][1]oxacyclododecine-7,15(2<i>H</i>,5a<i>H</i>)-
dione
;
_chemical_name_common     ?
_chemical_formula_moiety     'C33 H50 O9'
_chemical_formula_sum     'C33 H50 O9'
_chemical_formula_weight     590.73
_chemical_melting_point     ?
_symmetry_cell_setting     orthorhombic
_symmetry_space_group_name_H-M     'P 21 21 21'
_symmetry_space_group_name_Hall     'P 2ac 2ab'
loop_
    _symmetry_equiv_pos_as_xyz
    'x, y, z'
    '-x+1/2, -y, z+1/2'
    '-x, y+1/2, -z+1/2'
    'x+1/2, -y+1/2, -z'
_cell_length_a     8.7776(15)
_cell_length_b     8.7959(15)
_cell_length_c     41.737(7)
_cell_angle_alpha     90.00
_cell_angle_beta     90.00
_cell_angle_gamma     90.00
_cell_volume     3222.4(10)
_cell_formula_units_Z     4
_cell_measurement_reflns_used     11776
_cell_measurement_theta_min     2.371
_cell_measurement_theta_max     29.129
_cell_measurement_temperature     153(2)
_exptl_crystal_description     Platelet
_exptl_crystal_colour     Colorless
_exptl_crystal_size_max     0.34
_exptl_crystal_size_mid     0.27
_exptl_crystal_size_min     0.08
_exptl_crystal_density_diffrn     1.218
_exptl_crystal_density_meas     ?
_exptl_crystal_density_method     'not measured'
_exptl_crystal_F_000     1280
_exptl_absorpt_coefficient_mu     0.087
_exptl_absorpt_correction_type     none
_exptl_absorpt_process_details     ?
_exptl_absorpt_correction_T_min     ?
_exptl_absorpt_correction_T_max     ?
_exptl_special_details
;
Spectral data: IR (KBr): 3517, 2968, 2930, 1624, 1650, 1606,
1457, 1379, cm^-1^; MS (MALDI-TOF) m/<i>z</i>: [<i>M</i>+Na]^+^ 613.3.
;
_diffrn_ambient_temperature     153(2)
_diffrn_radiation_type     MoK\a
_diffrn_radiation_wavelength     0.71073
_diffrn_radiation_source     'Rotating Anode'
_diffrn_radiation_monochromator     graphite
_diffrn_measurement_device_type     'Rigaku AFC10/Saturn724+'
_diffrn_measurement_method     '\f and \w scans'
_diffrn_detector_area_resol_mean     28.5714
_diffrn_reflns_number     25322
_diffrn_reflns_av_R_equivalents     0.0468
_diffrn_reflns_av_sigmaI/netI     0.0383
_diffrn_reflns_theta_min     2.37
_diffrn_reflns_theta_max     29.14
_diffrn_reflns_theta_full     29.14
_diffrn_measured_fraction_theta_max     0.996
_diffrn_measured_fraction_theta_full     0.996
_diffrn_reflns_limit_h_min     -10
_diffrn_reflns_limit_h_max     12
_diffrn_reflns_limit_k_min     -11
_diffrn_reflns_limit_k_max     12
_diffrn_reflns_limit_l_min     -57
_diffrn_reflns_limit_l_max     43
_diffrn_standards_number     0
_diffrn_standards_interval_count     0
_diffrn_standards_interval_time     0
_diffrn_standards_decay_%     0
_refine_special_details
;
Refinement of <i>F</i>^2^ against ALL reflections. The weighted <i>R</i>-factor
<i>wR</i> and goodness of fit <i>S</i> are based on <i>F</i>^2^, conventional
<i>R</i>-factors <i>R</i> are based on <i>F</i>, with <i>F</i> set to zero for
negative <i>F</i>^2^. The threshold expression of <i>F</i>^2^ >
\s(<i>F</i>^2^) is used only for calculating <i>R</i>-factors(gt) <i>etc</i>.
and is not relevant to the choice of reflections for refinement.
<i>R</i>-factors based on <i>F</i>^2^ are statistically about twice as large
as those based on <i>F</i>, and <i>R</i>- factors based on ALL data will be
even larger.
;
_reflns_number_total     4876
_reflns_number_gt     4194
_reflns_threshold_expression     I>2sigma(I)
_refine_ls_structure_factor_coef     Fsqd
_refine_ls_matrix_type     full
_refine_ls_R_factor_all     0.0610
_refine_ls_R_factor_gt     0.0525
_refine_ls_wR_factor_gt     0.1285
_refine_ls_wR_factor_ref     0.1339
_refine_ls_goodness_of_fit_ref     1.001
_refine_ls_restrained_S_all     1.001
_refine_ls_number_reflns     4876
_refine_ls_number_parameters     389
_refine_ls_number_restraints     0
_refine_ls_hydrogen_treatment     mixed
_refine_ls_weighting_scheme     calc
_refine_ls_weighting_details
         'calc w=1/[\s^2^(Fo^2^)+(0.0696P)^2^+0.5860P] where P=(Fo^2^+2Fc^2^)/3'
_atom_sites_solution_hydrogens     geom
_atom_sites_solution_primary     direct
_atom_sites_solution_secondary     difmap
_refine_ls_shift/su_max     0.001
_refine_ls_shift/su_mean     0.000
_refine_diff_density_max     0.748
_refine_diff_density_min     -0.218
_refine_ls_extinction_method     none
_refine_ls_extinction_coef     ?
loop_
    _atom_type_symbol
    _atom_type_description
    _atom_type_scat_dispersion_real
    _atom_type_scat_dispersion_imag
    _atom_type_scat_source
    'C' 'C' 0.0033 0.0000
                         'International Tables Vol C Tables 4.2.6.8 and 6.1.1.4'
    'H' 'H' 0.0000 0.0000
                         'International Tables Vol C Tables 4.2.6.8 and 6.1.1.4'
    'O' 'O' 0.0106 0.0000
                         'International Tables Vol C Tables 4.2.6.8 and 6.1.1.4'
_computing_data_collection     'CrystalClear (Rigaku, 2008)'
_computing_cell_refinement     'CrystalClear (Rigaku, 2008)'
_computing_data_reduction     'CrystalClear (Rigaku, 2008)'
_computing_structure_solution     'SHELXS97 (Sheldrick, 2008)'
_computing_structure_refinement     'SHELXL97 (Sheldrick, 2008)'
_computing_molecular_graphics     'CrystalStructure (Rigaku/MSC, 2009)'
_computing_publication_material     'CrystalStructure (Rigaku/MSC, 2009)'
loop_
    _atom_site_type_symbol
    _atom_site_label
    _atom_site_fract_x
    _atom_site_fract_y
    _atom_site_fract_z
    _atom_site_U_iso_or_equiv
    _atom_site_adp_type
    _atom_site_calc_flag
    _atom_site_refinement_flags
    _atom_site_occupancy
    _atom_site_symmetry_multiplicity
    _atom_site_disorder_assembly
    _atom_site_disorder_group
    O O10 0.5636(3) 0.0686(2) 0.89590(4) 0.0513(6) Uani d . 1 1 . .
    O O11 0.5456(2) 0.04001(18) 0.94906(4) 0.0318(4) Uani d . 1 1 . .
    O O16 -0.0506(2) 0.1699(2) 0.96650(5) 0.0425(5) Uani d . 1 1 . .
    O O18 0.3702(2) 0.4082(2) 0.96960(4) 0.0375(4) Uani d . 1 1 . .
    O O23 0.2851(2) 0.94913(19) 0.81098(4) 0.0368(4) Uani d . 1 1 . .
    O O25 0.2547(2) 1.3408(2) 0.78898(4) 0.0412(5) Uani d . 1 1 . .
    O O26 0.0084(3) 1.2315(2) 0.75097(5) 0.0403(4) Uani d . 1 1 . .
    O O27 -0.1883(2) 1.1350(2) 0.80154(5) 0.0455(5) Uani d . 1 1 . .
    O O29 0.1799(2) 1.1452(2) 0.84138(4) 0.0357(4) Uani d . 1 1 . .
    C C1 0.3003(3) 0.7119(3) 0.84098(6) 0.0350(5) Uani d . 1 1 . .
    H H1A 0.2102 0.7109 0.8553 0.042 Uiso calc R 1 1 . .
    H H1B 0.2732 0.6649 0.8202 0.042 Uiso calc R 1 1 . .
    C C2 0.3627(3) 0.8721(3) 0.83662(6) 0.0340(5) Uani d . 1 1 . .
    H H2 0.3465 0.9303 0.8569 0.041 Uiso calc R 1 1 . .
    C C3 0.5355(3) 0.8560(3) 0.83072(7) 0.0386(6) Uani d . 1 1 . .
    H H3A 0.5623 0.8882 0.8087 0.046 Uiso calc R 1 1 . .
    H H3B 0.5940 0.9182 0.8462 0.046 Uiso calc R 1 1 . .
    C C4 0.5683(3) 0.6857(3) 0.83553(6) 0.0319(5) Uani d . 1 1 . .
    H H4 0.5598 0.6341 0.8143 0.038 Uiso calc R 1 1 . .
    C C5 0.7166(3) 0.6402(3) 0.85043(7) 0.0386(6) Uani d . 1 1 . .
    H H5 0.8054 0.6996 0.8468 0.046 Uiso calc R 1 1 . .
    C C6 0.7238(3) 0.5161(3) 0.86879(6) 0.0358(5) Uani d . 1 1 . .
    H H6 0.8196 0.4910 0.8779 0.043 Uiso calc R 1 1 . .
    C C7 0.5914(3) 0.4131(3) 0.87605(6) 0.0313(5) Uani d . 1 1 . .
    H H7 0.6175 0.3089 0.8681 0.038 Uiso calc R 1 1 . .
    C C8 0.5579(3) 0.4018(3) 0.91260(6) 0.0295(5) Uani d . 1 1 . .
    H H8 0.5880 0.5004 0.9227 0.035 Uiso calc R 1 1 . .
    C C9 0.6420(3) 0.2733(3) 0.93019(6) 0.0307(5) Uani d . 1 1 . .
    H H9A 0.7513 0.2766 0.9243 0.037 Uiso calc R 1 1 . .
    H H9B 0.6345 0.2907 0.9536 0.037 Uiso calc R 1 1 . .
    C C10 0.5798(3) 0.1174(3) 0.92253(6) 0.0315(5) Uani d . 1 1 . .
    C C12 0.5017(3) -0.1199(3) 0.94565(7) 0.0357(5) Uani d . 1 1 . .
    H H12 0.4991 -0.1471 0.9224 0.043 Uiso calc R 1 1 . .
    C C13 0.3448(4) -0.1438(3) 0.95999(9) 0.0489(7) Uani d . 1 1 . .
    H H13A 0.3546 -0.1466 0.9836 0.059 Uiso calc R 1 1 . .
    H H13B 0.3063 -0.2442 0.9530 0.059 Uiso calc R 1 1 . .
    C C14 0.2249(4) -0.0210(3) 0.95098(8) 0.0449(7) Uani d . 1 1 . .
    H H14A 0.2574 0.0328 0.9313 0.054 Uiso calc R 1 1 . .
    H H14B 0.1254 -0.0701 0.9467 0.054 Uiso calc R 1 1 . .
    C C15 0.2085(3) 0.0922(3) 0.97844(7) 0.0381(6) Uani d . 1 1 . .
    H H15A 0.1735 0.0361 0.9976 0.046 Uiso calc R 1 1 . .
    H H15B 0.3107 0.1338 0.9834 0.046 Uiso calc R 1 1 . .
    C C16 0.1004(3) 0.2250(3) 0.97290(6) 0.0355(5) Uani d . 1 1 . .
    H H16 0.0975 0.2888 0.9927 0.043 Uiso calc R 1 1 . .
    C C17 0.1391(3) 0.3263(3) 0.94464(6) 0.0313(5) Uani d . 1 1 . .
    H H17 0.1169 0.2696 0.9244 0.038 Uiso calc R 1 1 . .
    C C18 0.3045(3) 0.3737(3) 0.94445(6) 0.0293(5) Uani d . 1 1 . .
    C C19 0.3866(3) 0.3896(3) 0.91396(6) 0.0293(5) Uani d . 1 1 . .
    C C20 0.3231(3) 0.4125(3) 0.88526(6) 0.0311(5) Uani d . 1 1 . .
    H H20 0.2176 0.3998 0.8809 0.037 Uiso calc R 1 1 . .
    C C21 0.4377(3) 0.4603(3) 0.86074(6) 0.0297(5) Uani d . 1 1 . .
    H H21 0.4207 0.4068 0.8399 0.036 Uiso calc R 1 1 . .
    C C22 0.4360(3) 0.6331(3) 0.85635(6) 0.0292(5) Uani d . 1 1 . .
    H H22 0.4505 0.6794 0.8780 0.035 Uiso calc R 1 1 . .
    C C24 0.2789(3) 1.1066(3) 0.81606(6) 0.0336(5) Uani d . 1 1 . .
    H H24 0.3835 1.1431 0.8216 0.040 Uiso calc R 1 1 . .
    C C25 0.2305(3) 1.1817(3) 0.78489(6) 0.0342(5) Uani d . 1 1 . .
    H H25 0.2956 1.1435 0.7670 0.041 Uiso calc R 1 1 . .
    C C26 0.0631(3) 1.1468(3) 0.77771(6) 0.0334(5) Uani d . 1 1 . .
    H H26 0.0529 1.0360 0.7729 0.040 Uiso calc R 1 1 . .
    C C27 -0.0359(3) 1.1844(3) 0.80648(6) 0.0351(5) Uani d . 1 1 . .
    H H27 -0.0345 1.2965 0.8104 0.042 Uiso calc R 1 1 . .
    C C28 0.0250(3) 1.1013(3) 0.83596(6) 0.0367(5) Uani d . 1 1 . .
    H H28 0.0209 0.9892 0.8320 0.044 Uiso calc R 1 1 . .
    C C121 0.6240(4) -0.2127(3) 0.96221(7) 0.0422(6) Uani d . 1 1 . .
    H H12A 0.6335 -0.1777 0.9847 0.051 Uiso calc R 1 1 . .
    H H12B 0.5920 -0.3206 0.9627 0.051 Uiso calc R 1 1 . .
    C C122 0.7782(4) -0.2017(4) 0.94616(9) 0.0537(8) Uani d . 1 1 . .
    H H12C 0.8121 -0.0955 0.9461 0.064 Uiso calc R 1 1 . .
    H H12D 0.7703 -0.2382 0.9240 0.064 Uiso calc R 1 1 . .
    H H12E 0.8519 -0.2641 0.9579 0.064 Uiso calc R 1 1 . .
    C C171 0.0413(3) 0.4720(3) 0.94530(8) 0.0438(6) Uani d . 1 1 . .
    H H17A 0.0594 0.5308 0.9257 0.053 Uiso calc R 1 1 . .
    H H17B 0.0690 0.5333 0.9640 0.053 Uiso calc R 1 1 . .
    H H17C -0.0667 0.4444 0.9466 0.053 Uiso calc R 1 1 . .
    C C251 0.3124(4) 1.4170(4) 0.76164(8) 0.0516(8) Uani d . 1 1 . .
    H H25A 0.2365 1.4139 0.7444 0.062 Uiso calc R 1 1 . .
    H H25B 0.4061 1.3668 0.7545 0.062 Uiso calc R 1 1 . .
    H H25C 0.3347 1.5230 0.7671 0.062 Uiso calc R 1 1 . .
    C C261 0.0420(4) 1.1631(4) 0.72113(7) 0.0528(8) Uani d . 1 1 . .
    H H26A -0.0006 1.0601 0.7206 0.063 Uiso calc R 1 1 . .
    H H26B 0.1527 1.1580 0.7183 0.063 Uiso calc R 1 1 . .
    H H26C -0.0029 1.2237 0.7038 0.063 Uiso calc R 1 1 . .
    C C271 -0.2890(4) 1.2497(4) 0.79068(8) 0.0524(8) Uani d . 1 1 . .
    H H27A -0.2558 1.2859 0.7696 0.063 Uiso calc R 1 1 . .
    H H27B -0.2886 1.3346 0.8059 0.063 Uiso calc R 1 1 . .
    H H27C -0.3922 1.2080 0.7890 0.063 Uiso calc R 1 1 . .
    C C281 -0.0613(4) 1.1369(4) 0.86623(7) 0.0502(7) Uani d . 1 1 . .
    H H28A -0.0567 1.2464 0.8704 0.060 Uiso calc R 1 1 . .
    H H28B -0.0154 1.0817 0.8842 0.060 Uiso calc R 1 1 . .
    H H28C -0.1678 1.1056 0.8638 0.060 Uiso calc R 1 1 . .
    H H16O -0.083(4) 0.123(4) 0.9849(8) 0.057(10) Uiso d . 1 1 . .
loop_
    _atom_site_aniso_label
    _atom_site_aniso_U_11
    _atom_site_aniso_U_22
    _atom_site_aniso_U_33
    _atom_site_aniso_U_12
    _atom_site_aniso_U_13
    _atom_site_aniso_U_23
    O10 0.0789(16) 0.0422(10) 0.0329(10) -0.0082(11) 0.0023(11) -0.0019(8)
    O11 0.0363(9) 0.0259(7) 0.0333(9) 0.0026(7) 0.0007(7) 0.0025(6)
    O16 0.0279(9) 0.0581(12) 0.0415(11) -0.0038(9) 0.0016(8) 0.0115(9)
    O18 0.0358(10) 0.0461(10) 0.0307(9) -0.0012(8) -0.0039(8) -0.0016(7)
    O23 0.0478(11) 0.0299(8) 0.0327(9) 0.0108(8) -0.0055(8) 0.0000(7)
    O25 0.0510(12) 0.0312(9) 0.0415(10) -0.0039(8) -0.0036(9) 0.0063(7)
    O26 0.0445(10) 0.0424(10) 0.0339(9) 0.0078(8) -0.0048(8) 0.0037(8)
    O27 0.0357(11) 0.0481(11) 0.0527(12) -0.0028(9) -0.0035(9) -0.0016(9)
    O29 0.0401(10) 0.0347(9) 0.0324(9) 0.0062(8) -0.0021(8) -0.0028(7)
    C1 0.0333(13) 0.0378(13) 0.0340(13) 0.0042(10) -0.0005(11) 0.0060(10)
    C2 0.0408(14) 0.0318(12) 0.0295(12) 0.0066(10) -0.0033(11) 0.0012(9)
    C3 0.0407(15) 0.0314(12) 0.0438(14) 0.0002(11) -0.0017(12) 0.0052(10)
    C4 0.0322(12) 0.0308(11) 0.0328(12) 0.0011(10) 0.0000(10) 0.0028(9)
    C5 0.0310(13) 0.0403(13) 0.0445(14) -0.0004(11) 0.0022(11) 0.0069(11)
    C6 0.0256(12) 0.0418(13) 0.0399(13) 0.0040(10) -0.0017(10) 0.0072(10)
    C7 0.0297(12) 0.0309(11) 0.0332(12) 0.0047(9) -0.0002(10) 0.0033(9)
    C8 0.0288(11) 0.0290(10) 0.0307(11) -0.0001(9) -0.0013(10) 0.0007(9)
    C9 0.0269(11) 0.0314(11) 0.0339(12) 0.0021(9) -0.0040(10) 0.0027(9)
    C10 0.0292(12) 0.0329(11) 0.0324(12) 0.0035(10) 0.0013(10) 0.0007(9)
    C12 0.0391(14) 0.0241(11) 0.0439(14) 0.0040(10) 0.0016(11) -0.0024(10)
    C13 0.0447(16) 0.0284(12) 0.074(2) 0.0017(12) 0.0100(15) 0.0042(13)
    C14 0.0382(15) 0.0390(14) 0.0574(18) -0.0019(12) 0.0014(13) -0.0047(12)
    C15 0.0345(13) 0.0362(12) 0.0435(14) 0.0004(11) -0.0013(12) 0.0068(10)
    C16 0.0293(12) 0.0416(13) 0.0356(13) 0.0024(10) -0.0020(10) 0.0018(10)
    C17 0.0272(12) 0.0341(12) 0.0328(12) 0.0036(9) -0.0035(10) 0.0010(10)
    C18 0.0272(11) 0.0306(11) 0.0302(11) 0.0042(9) -0.0023(9) 0.0012(9)
    C19 0.0276(11) 0.0286(11) 0.0316(11) 0.0025(9) -0.0009(9) 0.0009(9)
    C20 0.0293(12) 0.0294(11) 0.0346(12) -0.0019(9) -0.0017(10) 0.0007(9)
    C21 0.0306(12) 0.0305(10) 0.0280(11) 0.0007(10) -0.0025(9) 0.0017(9)
    C22 0.0289(11) 0.0314(11) 0.0274(11) 0.0026(9) -0.0010(9) -0.0003(8)
    C24 0.0348(13) 0.0322(12) 0.0338(12) 0.0057(10) -0.0004(10) 0.0015(9)
    C25 0.0376(14) 0.0284(11) 0.0366(13) 0.0025(10) -0.0015(11) 0.0026(9)
    C26 0.0389(13) 0.0292(11) 0.0321(12) 0.0028(10) -0.0035(11) 0.0003(9)
    C27 0.0334(13) 0.0336(12) 0.0383(13) 0.0011(10) -0.0042(11) -0.0012(10)
    C28 0.0393(14) 0.0359(12) 0.0350(13) 0.0037(11) 0.0009(11) -0.0007(10)
    C121 0.0507(17) 0.0298(12) 0.0460(15) 0.0121(11) 0.0019(13) 0.0022(11)
    C122 0.0465(18) 0.0461(16) 0.069(2) 0.0170(14) 0.0014(16) 0.0023(15)
    C171 0.0347(14) 0.0420(14) 0.0547(16) 0.0071(12) -0.0002(13) 0.0040(13)
    C251 0.0525(19) 0.0458(16) 0.0565(18) -0.0060(14) -0.0004(15) 0.0164(13)
    C261 0.060(2) 0.0646(19) 0.0341(14) 0.0067(17) -0.0037(14) -0.0034(13)
    C271 0.0355(15) 0.069(2) 0.0528(18) 0.0098(15) -0.0034(14) -0.0046(15)
    C281 0.0521(18) 0.0603(18) 0.0383(15) 0.0103(16) 0.0090(14) -0.0005(13)
_geom_special_details
;
All e.s.d.'s (except the e.s.d. in the dihedral angle between two l.s. planes)
are estimated using the full covariance matrix. The cell e.s.d.'s are taken
into account individually in the estimation of e.s.d.'s in distances, angles
and torsion angles; correlations between e.s.d.'s in cell parameters are only
used when they are defined by crystal symmetry. An approximate (isotropic)
treatment of cell e.s.d.'s is used for estimating e.s.d.'s involving l.s.
planes.
;
loop_
    _geom_bond_atom_site_label_1
    _geom_bond_atom_site_label_2
    _geom_bond_site_symmetry_2
    _geom_bond_distance
    _geom_bond_publ_flag
    O10 C10 . 1.200(3) ?
    O11 C10 . 1.334(3) ?
    O11 C12 . 1.465(3) ?
    O16 C16 . 1.436(3) ?
    O16 H16O . 0.92(4) ?
    O18 C18 . 1.236(3) ?
    O23 C24 . 1.402(3) ?
    O23 C2 . 1.438(3) ?
    O25 C251 . 1.417(3) ?
    O25 C25 . 1.425(3) ?
    O26 C261 . 1.414(3) ?
    O26 C26 . 1.425(3) ?
    O27 C271 . 1.416(4) ?
    O27 C27 . 1.421(3) ?
    O29 C24 . 1.410(3) ?
    O29 C28 . 1.432(3) ?
    C1 C22 . 1.520(3) ?
    C1 C2 . 1.523(4) ?
    C1 H1A . 0.9900 ?
    C1 H1B . 0.9900 ?
    C2 C3 . 1.543(4) ?
    C2 H2 . 1.0000 ?
    C3 C4 . 1.538(3) ?
    C3 H3A . 0.9900 ?
    C3 H3B . 0.9900 ?
    C4 C5 . 1.497(4) ?
    C4 C22 . 1.522(3) ?
    C4 H4 . 1.0000 ?
    C5 C6 . 1.335(4) ?
    C5 H5 . 0.9500 ?
    C6 C7 . 1.505(4) ?
    C6 H6 . 0.9500 ?
    C7 C21 . 1.550(3) ?
    C7 C8 . 1.557(3) ?
    C7 H7 . 1.0000 ?
    C8 C19 . 1.509(3) ?
    C8 C9 . 1.537(3) ?
    C8 H8 . 1.0000 ?
    C9 C10 . 1.511(3) ?
    C9 H9A . 0.9900 ?
    C9 H9B . 0.9900 ?
    C12 C121 . 1.516(4) ?
    C12 C13 . 1.516(4) ?
    C12 H12 . 1.0000 ?
    C13 C14 . 1.554(4) ?
    C13 H13A . 0.9900 ?
    C13 H13B . 0.9900 ?
    C14 C15 . 1.525(4) ?
    C14 H14A . 0.9900 ?
    C14 H14B . 0.9900 ?
    C15 C16 . 1.523(4) ?
    C15 H15A . 0.9900 ?
    C15 H15B . 0.9900 ?
    C16 C17 . 1.517(3) ?
    C16 H16 . 1.0000 ?
    C17 C18 . 1.510(3) ?
    C17 C171 . 1.543(4) ?
    C17 H17 . 1.0000 ?
    C18 C19 . 1.469(3) ?
    C19 C20 . 1.336(3) ?
    C20 C21 . 1.496(3) ?
    C20 H20 . 0.9500 ?
    C21 C22 . 1.531(3) ?
    C21 H21 . 1.0000 ?
    C22 H22 . 1.0000 ?
    C24 C25 . 1.519(3) ?
    C24 H24 . 1.0000 ?
    C25 C26 . 1.531(4) ?
    C25 H25 . 1.0000 ?
    C26 C27 . 1.518(4) ?
    C26 H26 . 1.0000 ?
    C27 C28 . 1.527(4) ?
    C27 H27 . 1.0000 ?
    C28 C281 . 1.506(4) ?
    C28 H28 . 1.0000 ?
    C121 C122 . 1.513(5) ?
    C121 H12A . 0.9900 ?
    C121 H12B . 0.9900 ?
    C122 H12C . 0.9800 ?
    C122 H12D . 0.9800 ?
    C122 H12E . 0.9800 ?
    C171 H17A . 0.9800 ?
    C171 H17B . 0.9800 ?
    C171 H17C . 0.9800 ?
    C251 H25A . 0.9800 ?
    C251 H25B . 0.9800 ?
    C251 H25C . 0.9800 ?
    C261 H26A . 0.9800 ?
    C261 H26B . 0.9800 ?
    C261 H26C . 0.9800 ?
    C271 H27A . 0.9800 ?
    C271 H27B . 0.9800 ?
    C271 H27C . 0.9800 ?
    C281 H28A . 0.9800 ?
    C281 H28B . 0.9800 ?
    C281 H28C . 0.9800 ?
loop_
    _geom_angle_atom_site_label_1
    _geom_angle_atom_site_label_2
    _geom_angle_atom_site_label_3
    _geom_angle_site_symmetry_1
    _geom_angle_site_symmetry_3
    _geom_angle
    _geom_angle_publ_flag
    C10 O11 C12 . . 117.9(2) ?
    C16 O16 H16O . . 106(2) ?
    C24 O23 C2 . . 111.83(19) ?
    C251 O25 C25 . . 114.9(2) ?
    C261 O26 C26 . . 113.4(2) ?
    C271 O27 C27 . . 114.6(2) ?
    C24 O29 C28 . . 113.7(2) ?
    C22 C1 C2 . . 101.0(2) ?
    C22 C1 H1A . . 111.6 ?
    C2 C1 H1A . . 111.6 ?
    C22 C1 H1B . . 111.6 ?
    C2 C1 H1B . . 111.6 ?
    H1A C1 H1B . . 109.4 ?
    O23 C2 C1 . . 110.8(2) ?
    O23 C2 C3 . . 112.9(2) ?
    C1 C2 C3 . . 106.7(2) ?
    O23 C2 H2 . . 108.8 ?
    C1 C2 H2 . . 108.8 ?
    C3 C2 H2 . . 108.8 ?
    C4 C3 C2 . . 104.6(2) ?
    C4 C3 H3A . . 110.8 ?
    C2 C3 H3A . . 110.8 ?
    C4 C3 H3B . . 110.8 ?
    C2 C3 H3B . . 110.8 ?
    H3A C3 H3B . . 108.9 ?
    C5 C4 C22 . . 110.2(2) ?
    C5 C4 C3 . . 118.5(2) ?
    C22 C4 C3 . . 103.2(2) ?
    C5 C4 H4 . . 108.2 ?
    C22 C4 H4 . . 108.2 ?
    C3 C4 H4 . . 108.2 ?
    C6 C5 C4 . . 119.9(2) ?
    C6 C5 H5 . . 120.1 ?
    C4 C5 H5 . . 120.1 ?
    C5 C6 C7 . . 124.9(2) ?
    C5 C6 H6 . . 117.6 ?
    C7 C6 H6 . . 117.6 ?
    C6 C7 C21 . . 115.32(19) ?
    C6 C7 C8 . . 112.4(2) ?
    C21 C7 C8 . . 104.87(19) ?
    C6 C7 H7 . . 108.0 ?
    C21 C7 H7 . . 108.0 ?
    C8 C7 H7 . . 108.0 ?
    C19 C8 C9 . . 114.1(2) ?
    C19 C8 C7 . . 103.3(2) ?
    C9 C8 C7 . . 115.1(2) ?
    C19 C8 H8 . . 108.0 ?
    C9 C8 H8 . . 108.0 ?
    C7 C8 H8 . . 108.0 ?
    C10 C9 C8 . . 113.1(2) ?
    C10 C9 H9A . . 109.0 ?
    C8 C9 H9A . . 109.0 ?
    C10 C9 H9B . . 109.0 ?
    C8 C9 H9B . . 109.0 ?
    H9A C9 H9B . . 107.8 ?
    O10 C10 O11 . . 124.0(2) ?
    O10 C10 C9 . . 124.3(2) ?
    O11 C10 C9 . . 111.6(2) ?
    O11 C12 C121 . . 106.6(2) ?
    O11 C12 C13 . . 109.5(2) ?
    C121 C12 C13 . . 112.9(2) ?
    O11 C12 H12 . . 109.3 ?
    C121 C12 H12 . . 109.3 ?
    C13 C12 H12 . . 109.3 ?
    C12 C13 C14 . . 115.1(2) ?
    C12 C13 H13A . . 108.5 ?
    C14 C13 H13A . . 108.5 ?
    C12 C13 H13B . . 108.5 ?
    C14 C13 H13B . . 108.5 ?
    H13A C13 H13B . . 107.5 ?
    C15 C14 C13 . . 109.6(3) ?
    C15 C14 H14A . . 109.8 ?
    C13 C14 H14A . . 109.8 ?
    C15 C14 H14B . . 109.8 ?
    C13 C14 H14B . . 109.8 ?
    H14A C14 H14B . . 108.2 ?
    C16 C15 C14 . . 116.5(2) ?
    C16 C15 H15A . . 108.2 ?
    C14 C15 H15A . . 108.2 ?
    C16 C15 H15B . . 108.2 ?
    C14 C15 H15B . . 108.2 ?
    H15A C15 H15B . . 107.3 ?
    O16 C16 C17 . . 105.1(2) ?
    O16 C16 C15 . . 110.1(2) ?
    C17 C16 C15 . . 115.4(2) ?
    O16 C16 H16 . . 108.7 ?
    C17 C16 H16 . . 108.7 ?
    C15 C16 H16 . . 108.7 ?
    C18 C17 C16 . . 112.4(2) ?
    C18 C17 C171 . . 107.8(2) ?
    C16 C17 C171 . . 110.4(2) ?
    C18 C17 H17 . . 108.7 ?
    C16 C17 H17 . . 108.7 ?
    C171 C17 H17 . . 108.7 ?
    O18 C18 C19 . . 118.9(2) ?
    O18 C18 C17 . . 120.8(2) ?
    C19 C18 C17 . . 120.1(2) ?
    C20 C19 C18 . . 125.9(2) ?
    C20 C19 C8 . . 111.8(2) ?
    C18 C19 C8 . . 121.9(2) ?
    C19 C20 C21 . . 112.0(2) ?
    C19 C20 H20 . . 124.0 ?
    C21 C20 H20 . . 124.0 ?
    C20 C21 C22 . . 110.8(2) ?
    C20 C21 C7 . . 103.17(18) ?
    C22 C21 C7 . . 108.9(2) ?
    C20 C21 H21 . . 111.2 ?
    C22 C21 H21 . . 111.2 ?
    C7 C21 H21 . . 111.2 ?
    C1 C22 C4 . . 102.61(19) ?
    C1 C22 C21 . . 120.7(2) ?
    C4 C22 C21 . . 111.3(2) ?
    C1 C22 H22 . . 107.2 ?
    C4 C22 H22 . . 107.2 ?
    C21 C22 H22 . . 107.2 ?
    O23 C24 O29 . . 112.0(2) ?
    O23 C24 C25 . . 108.1(2) ?
    O29 C24 C25 . . 111.4(2) ?
    O23 C24 H24 . . 108.4 ?
    O29 C24 H24 . . 108.4 ?
    C25 C24 H24 . . 108.4 ?
    O25 C25 C24 . . 106.4(2) ?
    O25 C25 C26 . . 111.3(2) ?
    C24 C25 C26 . . 110.4(2) ?
    O25 C25 H25 . . 109.5 ?
    C24 C25 H25 . . 109.5 ?
    C26 C25 H25 . . 109.5 ?
    O26 C26 C27 . . 108.2(2) ?
    O26 C26 C25 . . 111.8(2) ?
    C27 C26 C25 . . 110.5(2) ?
    O26 C26 H26 . . 108.7 ?
    C27 C26 H26 . . 108.7 ?
    C25 C26 H26 . . 108.7 ?
    O27 C27 C26 . . 110.9(2) ?
    O27 C27 C28 . . 107.5(2) ?
    C26 C27 C28 . . 109.4(2) ?
    O27 C27 H27 . . 109.7 ?
    C26 C27 H27 . . 109.7 ?
    C28 C27 H27 . . 109.7 ?
    O29 C28 C281 . . 106.8(2) ?
    O29 C28 C27 . . 109.3(2) ?
    C281 C28 C27 . . 113.6(2) ?
    O29 C28 H28 . . 109.0 ?
    C281 C28 H28 . . 109.0 ?
    C27 C28 H28 . . 109.0 ?
    C122 C121 C12 . . 113.4(2) ?
    C122 C121 H12A . . 108.9 ?
    C12 C121 H12A . . 108.9 ?
    C122 C121 H12B . . 108.9 ?
    C12 C121 H12B . . 108.9 ?
    H12A C121 H12B . . 107.7 ?
    C121 C122 H12C . . 109.5 ?
    C121 C122 H12D . . 109.5 ?
    H12C C122 H12D . . 109.5 ?
    C121 C122 H12E . . 109.5 ?
    H12C C122 H12E . . 109.5 ?
    H12D C122 H12E . . 109.5 ?
    C17 C171 H17A . . 109.5 ?
    C17 C171 H17B . . 109.5 ?
    H17A C171 H17B . . 109.5 ?
    C17 C171 H17C . . 109.5 ?
    H17A C171 H17C . . 109.5 ?
    H17B C171 H17C . . 109.5 ?
    O25 C251 H25A . . 109.5 ?
    O25 C251 H25B . . 109.5 ?
    H25A C251 H25B . . 109.5 ?
    O25 C251 H25C . . 109.5 ?
    H25A C251 H25C . . 109.5 ?
    H25B C251 H25C . . 109.5 ?
    O26 C261 H26A . . 109.5 ?
    O26 C261 H26B . . 109.5 ?
    H26A C261 H26B . . 109.5 ?
    O26 C261 H26C . . 109.5 ?
    H26A C261 H26C . . 109.5 ?
    H26B C261 H26C . . 109.5 ?
    O27 C271 H27A . . 109.5 ?
    O27 C271 H27B . . 109.5 ?
    H27A C271 H27B . . 109.5 ?
    O27 C271 H27C . . 109.5 ?
    H27A C271 H27C . . 109.5 ?
    H27B C271 H27C . . 109.5 ?
    C28 C281 H28A . . 109.5 ?
    C28 C281 H28B . . 109.5 ?
    H28A C281 H28B . . 109.5 ?
    C28 C281 H28C . . 109.5 ?
    H28A C281 H28C . . 109.5 ?
    H28B C281 H28C . . 109.5 ?
loop_
    _geom_torsion_atom_site_label_1
    _geom_torsion_atom_site_label_2
    _geom_torsion_atom_site_label_3
    _geom_torsion_atom_site_label_4
    _geom_torsion_site_symmetry_1
    _geom_torsion_site_symmetry_2
    _geom_torsion_site_symmetry_3
    _geom_torsion_site_symmetry_4
    _geom_torsion
    _geom_torsion_publ_flag
    C24 O23 C2 C1 . . . . 149.8(2) ?
    C24 O23 C2 C3 . . . . -90.6(3) ?
    C22 C1 C2 O23 . . . . 155.1(2) ?
    C22 C1 C2 C3 . . . . 31.7(3) ?
    O23 C2 C3 C4 . . . . -127.8(2) ?
    C1 C2 C3 C4 . . . . -5.8(3) ?
    C2 C3 C4 C5 . . . . -144.5(2) ?
    C2 C3 C4 C22 . . . . -22.5(3) ?
    C22 C4 C5 C6 . . . . 29.0(3) ?
    C3 C4 C5 C6 . . . . 147.4(3) ?
    C4 C5 C6 C7 . . . . 0.3(4) ?
    C5 C6 C7 C21 . . . . -0.5(4) ?
    C5 C6 C7 C8 . . . . -120.7(3) ?
    C6 C7 C8 C19 . . . . 144.5(2) ?
    C21 C7 C8 C19 . . . . 18.5(2) ?
    C6 C7 C8 C9 . . . . -90.5(3) ?
    C21 C7 C8 C9 . . . . 143.5(2) ?
    C19 C8 C9 C10 . . . . 46.5(3) ?
    C7 C8 C9 C10 . . . . -72.7(3) ?
    C12 O11 C10 O10 . . . . 7.1(4) ?
    C12 O11 C10 C9 . . . . -172.6(2) ?
    C8 C9 C10 O10 . . . . 53.0(4) ?
    C8 C9 C10 O11 . . . . -127.4(2) ?
    C10 O11 C12 C121 . . . . 115.1(2) ?
    C10 O11 C12 C13 . . . . -122.4(3) ?
    O11 C12 C13 C14 . . . . 44.8(3) ?
    C121 C12 C13 C14 . . . . 163.4(3) ?
    C12 C13 C14 C15 . . . . -100.1(3) ?
    C13 C14 C15 C16 . . . . 177.2(2) ?
    C14 C15 C16 O16 . . . . 59.5(3) ?
    C14 C15 C16 C17 . . . . -59.3(3) ?
    O16 C16 C17 C18 . . . . -170.3(2) ?
    C15 C16 C17 C18 . . . . -48.8(3) ?
    O16 C16 C17 C171 . . . . 69.2(3) ?
    C15 C16 C17 C171 . . . . -169.3(2) ?
    C16 C17 C18 O18 . . . . -40.1(3) ?
    C171 C17 C18 O18 . . . . 81.8(3) ?
    C16 C17 C18 C19 . . . . 144.2(2) ?
    C171 C17 C18 C19 . . . . -93.9(3) ?
    O18 C18 C19 C20 . . . . -153.7(2) ?
    C17 C18 C19 C20 . . . . 22.1(4) ?
    O18 C18 C19 C8 . . . . 18.1(4) ?
    C17 C18 C19 C8 . . . . -166.1(2) ?
    C9 C8 C19 C20 . . . . -133.9(2) ?
    C7 C8 C19 C20 . . . . -8.3(3) ?
    C9 C8 C19 C18 . . . . 53.3(3) ?
    C7 C8 C19 C18 . . . . 178.9(2) ?
    C18 C19 C20 C21 . . . . 166.3(2) ?
    C8 C19 C20 C21 . . . . -6.2(3) ?
    C19 C20 C21 C22 . . . . -98.5(2) ?
    C19 C20 C21 C7 . . . . 17.9(3) ?
    C6 C7 C21 C20 . . . . -146.0(2) ?
    C8 C7 C21 C20 . . . . -21.8(2) ?
    C6 C7 C21 C22 . . . . -28.2(3) ?
    C8 C7 C21 C22 . . . . 96.0(2) ?
    C2 C1 C22 C4 . . . . -46.0(2) ?
    C2 C1 C22 C21 . . . . -170.4(2) ?
    C5 C4 C22 C1 . . . . 170.4(2) ?
    C3 C4 C22 C1 . . . . 43.0(2) ?
    C5 C4 C22 C21 . . . . -59.1(3) ?
    C3 C4 C22 C21 . . . . 173.4(2) ?
    C20 C21 C22 C1 . . . . -68.8(3) ?
    C7 C21 C22 C1 . . . . 178.4(2) ?
    C20 C21 C22 C4 . . . . 171.0(2) ?
    C7 C21 C22 C4 . . . . 58.2(3) ?
    C2 O23 C24 O29 . . . . -70.2(3) ?
    C2 O23 C24 C25 . . . . 166.7(2) ?
    C28 O29 C24 O23 . . . . -61.6(3) ?
    C28 O29 C24 C25 . . . . 59.7(3) ?
    C251 O25 C25 C24 . . . . 141.0(2) ?
    C251 O25 C25 C26 . . . . -98.7(3) ?
    O23 C24 C25 O25 . . . . -168.6(2) ?
    O29 C24 C25 O25 . . . . 67.8(3) ?
    O23 C24 C25 C26 . . . . 70.4(3) ?
    O29 C24 C25 C26 . . . . -53.1(3) ?
    C261 O26 C26 C27 . . . . -154.1(2) ?
    C261 O26 C26 C25 . . . . 83.9(3) ?
    O25 C25 C26 O26 . . . . 54.3(3) ?
    C24 C25 C26 O26 . . . . 172.3(2) ?
    O25 C25 C26 C27 . . . . -66.4(3) ?
    C24 C25 C26 C27 . . . . 51.6(3) ?
    C271 O27 C27 C26 . . . . -97.4(3) ?
    C271 O27 C27 C28 . . . . 143.0(2) ?
    O26 C26 C27 O27 . . . . 64.4(3) ?
    C25 C26 C27 O27 . . . . -172.8(2) ?
    O26 C26 C27 C28 . . . . -177.2(2) ?
    C25 C26 C27 C28 . . . . -54.4(3) ?
    C24 O29 C28 C281 . . . . 174.7(2) ?
    C24 O29 C28 C27 . . . . -62.0(3) ?
    O27 C27 C28 O29 . . . . 178.69(19) ?
    C26 C27 C28 O29 . . . . 58.1(3) ?
    O27 C27 C28 C281 . . . . -62.2(3) ?
    C26 C27 C28 C281 . . . . 177.3(2) ?
    O11 C12 C121 C122 . . . . -65.3(3) ?
    C13 C12 C121 C122 . . . . 174.4(3) ?
loop_
    _geom_hbond_atom_site_label_D
    _geom_hbond_atom_site_label_H
    _geom_hbond_atom_site_label_A
    _geom_hbond_site_symmetry_A
    _geom_hbond_distance_DH
    _geom_hbond_distance_HA
    _geom_hbond_distance_DA
    _geom_hbond_angle_DHA
    _geom_hbond_publ_flag
    O16 H16O O18 4_457 0.92(4) 1.96(3) 2.840(3) 160(3) y
    C3 H3B O10 1_565 0.99 2.47 3.310(3) 142 y
_iucr_refine_instructions_details
;
TITL BO1616 in P2(1)2(1)2(1)
CELL 0.71073   8.7776   8.7959  41.7366  90.000  90.000  90.000
ZERR    4.00   0.0015   0.0015   0.0073   0.000   0.000   0.000
LATT -1
SYMM 0.5-X, -Y, 0.5+Z
SYMM -X, 0.5+Y, 0.5-Z
SYMM 0.5+X, 0.5-Y, -Z
SFAC C H O
UNIT 132 200 36
TEMP -120
SIZE .342 .272 .084
ACTA
CONF
MERG 4
L.S. 3
BOND $H
FMAP 2
PLAN 2
WGHT    0.069600    0.586000
FVAR       0.47825
O10   3    0.563642    0.068553    0.895896    11.00000    0.07885    0.04219 =
         0.03291   -0.00186    0.00234   -0.00818
O11   3    0.545552    0.040013    0.949064    11.00000    0.03628    0.02588 =
         0.03334    0.00245    0.00068    0.00262
O16   3   -0.050576    0.169914    0.966500    11.00000    0.02787    0.05812 =
         0.04152    0.01152    0.00159   -0.00376
O18   3    0.370249    0.408195    0.969600    11.00000    0.03580    0.04607 =
         0.03068   -0.00158   -0.00388   -0.00124
O23   3    0.285144    0.949134    0.810985    11.00000    0.04784    0.02991 =
         0.03273    0.00000   -0.00545    0.01085
O25   3    0.254677    1.340777    0.788977    11.00000    0.05101    0.03117 =
         0.04145    0.00632   -0.00362   -0.00393
O26   3    0.008351    1.231515    0.750971    11.00000    0.04451    0.04245 =
         0.03387    0.00367   -0.00484    0.00776
O27   3   -0.188255    1.135046    0.801540    11.00000    0.03573    0.04812 =
         0.05274   -0.00160   -0.00354   -0.00284
O29   3    0.179877    1.145216    0.841377    11.00000    0.04006    0.03472 =
         0.03238   -0.00285   -0.00209    0.00624
C1    1    0.300309    0.711900    0.840981    11.00000    0.03330    0.03783 =
         0.03395    0.00599   -0.00046    0.00424
AFIX  23
H1A   2    0.210237    0.710865    0.855255    11.00000   -1.20000
H1B   2    0.273220    0.664936    0.820191    11.00000   -1.20000
AFIX   0
C2    1    0.362711    0.872078    0.836620    11.00000    0.04080    0.03181 =
         0.02950    0.00120   -0.00329    0.00664
AFIX  13
H2    2    0.346544    0.930309    0.856915    11.00000   -1.20000
AFIX   0
C3    1    0.535489    0.856006    0.830718    11.00000    0.04066    0.03137 =
         0.04380    0.00520   -0.00170    0.00016
AFIX  23
H3A   2    0.562297    0.888231    0.808701    11.00000   -1.20000
H3B   2    0.594044    0.918192    0.846185    11.00000   -1.20000
AFIX   0
C4    1    0.568281    0.685742    0.835534    11.00000    0.03217    0.03083 =
         0.03279    0.00281    0.00001    0.00107
AFIX  13
H4    2    0.559825    0.634134    0.814259    11.00000   -1.20000
AFIX   0
C5    1    0.716580    0.640243    0.850435    11.00000    0.03101    0.04032 =
         0.04455    0.00685    0.00223   -0.00039
AFIX  43
H5    2    0.805387    0.699569    0.846837    11.00000   -1.20000
AFIX   0
C6    1    0.723785    0.516138    0.868788    11.00000    0.02563    0.04179 =
         0.03987    0.00724   -0.00171    0.00404
AFIX  43
H6    2    0.819623    0.491040    0.877946    11.00000   -1.20000
AFIX   0
C7    1    0.591401    0.413060    0.876046    11.00000    0.02972    0.03094 =
         0.03319    0.00325   -0.00022    0.00469
AFIX  13
H7    2    0.617454    0.308948    0.868132    11.00000   -1.20000
AFIX   0
C8    1    0.557925    0.401827    0.912598    11.00000    0.02876    0.02896 =
         0.03068    0.00072   -0.00132   -0.00009
AFIX  13
H8    2    0.587991    0.500405    0.922722    11.00000   -1.20000
AFIX   0
C9    1    0.642050    0.273302    0.930187    11.00000    0.02691    0.03137 =
         0.03389    0.00273   -0.00404    0.00213
AFIX  23
H9A   2    0.751256    0.276646    0.924299    11.00000   -1.20000
H9B   2    0.634483    0.290711    0.953568    11.00000   -1.20000
AFIX   0
C10   1    0.579782    0.117391    0.922527    11.00000    0.02923    0.03290 =
         0.03236    0.00073    0.00126    0.00350
C12   1    0.501670   -0.119895    0.945647    11.00000    0.03914    0.02413 =
         0.04388   -0.00241    0.00163    0.00404
AFIX  13
H12   2    0.499127   -0.147067    0.922388    11.00000   -1.20000
AFIX   0
C13   1    0.344767   -0.143766    0.959985    11.00000    0.04465    0.02840 =
         0.07353    0.00423    0.00998    0.00169
AFIX  23
H13A  2    0.354591   -0.146585    0.983608    11.00000   -1.20000
H13B  2    0.306256   -0.244217    0.952993    11.00000   -1.20000
AFIX   0
C14   1    0.224865   -0.021045    0.950975    11.00000    0.03818    0.03902 =
         0.05742   -0.00470    0.00136   -0.00188
AFIX  23
H14A  2    0.257382    0.032825    0.931303    11.00000   -1.20000
H14B  2    0.125445   -0.070130    0.946679    11.00000   -1.20000
AFIX   0
C15   1    0.208518    0.092170    0.978441    11.00000    0.03454    0.03624 =
         0.04354    0.00683   -0.00135    0.00039
AFIX  23
H15A  2    0.173498    0.036054    0.997638    11.00000   -1.20000
H15B  2    0.310670    0.133801    0.983353    11.00000   -1.20000
AFIX   0
C16   1    0.100394    0.225046    0.972901    11.00000    0.02933    0.04157 =
         0.03556    0.00176   -0.00202    0.00236
AFIX  13
H16   2    0.097542    0.288789    0.992732    11.00000   -1.20000
AFIX   0
C17   1    0.139142    0.326277    0.944639    11.00000    0.02716    0.03407 =
         0.03280    0.00099   -0.00353    0.00361
AFIX  13
H17   2    0.116922    0.269608    0.924400    11.00000   -1.20000
AFIX   0
C18   1    0.304518    0.373676    0.944448    11.00000    0.02723    0.03056 =
         0.03018    0.00124   -0.00228    0.00425
C19   1    0.386610    0.389556    0.913958    11.00000    0.02764    0.02858 =
         0.03165    0.00086   -0.00091    0.00251
C20   1    0.323076    0.412464    0.885262    11.00000    0.02926    0.02940 =
         0.03461    0.00066   -0.00165   -0.00191
AFIX  43
H20   2    0.217564    0.399826    0.880949    11.00000   -1.20000
AFIX   0
C21   1    0.437673    0.460344    0.860738    11.00000    0.03058    0.03049 =
         0.02803    0.00167   -0.00255    0.00068
AFIX  13
H21   2    0.420666    0.406802    0.839907    11.00000   -1.20000
AFIX   0
C22   1    0.436014    0.633104    0.856346    11.00000    0.02888    0.03143 =
         0.02740   -0.00029   -0.00099    0.00261
AFIX  13
H22   2    0.450484    0.679447    0.878012    11.00000   -1.20000
AFIX   0
C24   1    0.278856    1.106620    0.816057    11.00000    0.03478    0.03215 =
         0.03383    0.00148   -0.00045    0.00568
AFIX  13
H24   2    0.383500    1.143071    0.821600    11.00000   -1.20000
AFIX   0
C25   1    0.230451    1.181735    0.784894    11.00000    0.03755    0.02844 =
         0.03661    0.00264   -0.00150    0.00250
AFIX  13
H25   2    0.295559    1.143478    0.766962    11.00000   -1.20000
AFIX   0
C26   1    0.063073    1.146844    0.777712    11.00000    0.03894    0.02920 =
         0.03208    0.00033   -0.00350    0.00279
AFIX  13
H26   2    0.052899    1.035975    0.772860    11.00000   -1.20000
AFIX   0
C27   1   -0.035911    1.184351    0.806483    11.00000    0.03338    0.03361 =
         0.03835   -0.00116   -0.00418    0.00113
AFIX  13
H27   2   -0.034517    1.296510    0.810390    11.00000   -1.20000
AFIX   0
C28   1    0.024951    1.101287    0.835957    11.00000    0.03927    0.03592 =
         0.03503   -0.00066    0.00087    0.00373
AFIX  13
H28   2    0.020905    0.989236    0.831994    11.00000   -1.20000
AFIX   0
C121  1    0.624019   -0.212737    0.962211    11.00000    0.05075    0.02980 =
         0.04603    0.00224    0.00194    0.01213
AFIX  23
H12A  2    0.633528   -0.177720    0.984665    11.00000   -1.20000
H12B  2    0.591997   -0.320637    0.962655    11.00000   -1.20000
AFIX   0
C122  1    0.778155   -0.201677    0.946158    11.00000    0.04653    0.04614 =
         0.06853    0.00226    0.00136    0.01702
AFIX 137
H12C  2    0.812094   -0.095534    0.946146    11.00000   -1.20000
H12D  2    0.770316   -0.238222    0.924038    11.00000   -1.20000
H12E  2    0.851899   -0.264112    0.957892    11.00000   -1.20000
AFIX   0
C171  1    0.041300    0.471985    0.945301    11.00000    0.03465    0.04197 =
         0.05473    0.00404   -0.00015    0.00714
AFIX 137
H17A  2    0.059402    0.530807    0.925727    11.00000   -1.20000
H17B  2    0.069045    0.533335    0.964013    11.00000   -1.20000
H17C  2   -0.066688    0.444355    0.946585    11.00000   -1.20000
AFIX   0
C251  1    0.312445    1.416983    0.761643    11.00000    0.05245    0.04585 =
         0.05647    0.01638   -0.00042   -0.00603
AFIX 137
H25A  2    0.236516    1.413890    0.744441    11.00000   -1.20000
H25B  2    0.406056    1.366756    0.754453    11.00000   -1.20000
H25C  2    0.334716    1.523007    0.767132    11.00000   -1.20000
AFIX   0
C261  1    0.041967    1.163072    0.721131    11.00000    0.05958    0.06463 =
         0.03413   -0.00339   -0.00372    0.00669
AFIX 137
H26A  2   -0.000617    1.060109    0.720609    11.00000   -1.20000
H26B  2    0.152669    1.157990    0.718275    11.00000   -1.20000
H26C  2   -0.002860    1.223695    0.703833    11.00000   -1.20000
AFIX   0
C271  1   -0.288954    1.249706    0.790679    11.00000    0.03550    0.06903 =
         0.05281   -0.00461   -0.00339    0.00978
AFIX 137
H27A  2   -0.255768    1.285899    0.769598    11.00000   -1.20000
H27B  2   -0.288610    1.334576    0.805892    11.00000   -1.20000
H27C  2   -0.392196    1.208023    0.789030    11.00000   -1.20000
AFIX   0
C281  1   -0.061265    1.136875    0.866225    11.00000    0.05210    0.06031 =
         0.03833   -0.00055    0.00904    0.01030
AFIX 137
H28A  2   -0.056704    1.246415    0.870407    11.00000   -1.20000
H28B  2   -0.015419    1.081743    0.884208    11.00000   -1.20000
H28C  2   -0.167792    1.105634    0.863763    11.00000   -1.20000
AFIX   0
H16O  2   -0.082968    0.122782    0.984936    11.00000    0.05655
HKLF 4
REM  BO1616 in P2(1)2(1)2(1)
REM R1 =  0.0525 for   4194 Fo > 4sig(Fo)  and  0.0610 for all   4876 data
REM    389 parameters refined using      0 restraints
END
WGHT      0.0878      0.0000
REM Highest difference peak  0.748,  deepest hole -0.218,  1-sigma level  0.046
Q1    1   0.8402  0.7583  0.8536  11.00000  0.05    0.75
Q2    1   0.0535  0.4029  0.9676  11.00000  0.05    0.37
;
data_global
_journal_date_recd_electronic     2012-05-21
_journal_date_accepted     2012-06-25
_journal_name_full     'Acta Crystallographica, Section E'
_journal_year     2012
_journal_volume     68
_journal_issue      8
_journal_page_first     o2488
_journal_page_last     o2488
_journal_paper_category     QO
_journal_paper_doi     10.1107/S1600536812028851
_journal_coeditor_code     IS5144
_publ_contact_author_name     'Professor Jiarong Li'
_publ_contact_author_address
;School of Chemical Engineering and Environment,
Beijing Institute of Technology,
Beijing 100081,
People's Republic of China
;
_publ_contact_author_email     jrli@bit.edu.cn
_publ_contact_author_fax     '86(10)68918012'
_publ_contact_author_phone     '86(10)68918012'
_publ_section_title
;
Pseudoaglycone of Spinosyn A
;
loop_
    _publ_author_name
    _publ_author_footnote
    _publ_author_address
    'Chai, Hongxin' .
;
School of Chemical Engineering and Environment,
Beijing Institute of Technology,
Beijing 100081,
People's Republic of China
;
    'Liu, Mingxing' .
;
School of Chemical Engineering and Environment,
Beijing Institute of Technology,
Beijing 100081,
People's Republic of China
;
    'Zhang, Qi' .
;
School of Chemical Engineering and Environment,
Beijing Institute of Technology,
Beijing 100081,
People's Republic of China
;
    'Shi, Daxin' .
;
School of Chemical Engineering and Environment,
Beijing Institute of Technology,
Beijing 100081,
People's Republic of China
;
    'Li, Jiarong' .
;
School of Chemical Engineering and Environment,
Beijing Institute of Technology,
Beijing 100081,
People's Republic of China
;
