# Supplementary material for: Pseudoaglycone of Spinosyn A
Source: Acta Crystallogr Sect E Struct Rep Online. 2012 Jul 18;68(Pt 8):o2488. doi: 10.1107/S1600536812028851 (PMC3414943; doi:10.1107/S1600536812028851)
Supplement: Supplementary file 2 [file e-68-o2488-Isup2.hkl]

# 
# h,k,l, Fc-squared, Fo-squared, sigma(Fo-squared) and status flag 
# 
data_I
_shelx_title ' BO1616 in P2(1)2(1)2(1)' 
_shelx_refln_list_code          4 
_shelx_F_calc_maximum      201.27 
_exptl_crystal_F_000      1280.00 
_reflns_d_resolution_high  0.7297 
 
loop_ 
 _symmetry_equiv_pos_as_xyz 
 'x, y, z' 
 '-x+1/2, -y, z+1/2' 
 '-x, y+1/2, -z+1/2' 
 'x+1/2, -y+1/2, -z' 
 
_cell_length_a     8.7776 
_cell_length_b     8.7959 
_cell_length_c    41.7366 
_cell_angle_alpha  90.000 
_cell_angle_beta   90.000 
_cell_angle_gamma  90.000 
 
_shelx_F_squared_multiplier     1.000 
 
loop_ 
 _refln_index_h 
 _refln_index_k 
 _refln_index_l 
 _refln_F_squared_calc 
 _refln_F_squared_meas 
 _refln_F_squared_sigma 
 _refln_observed_status 
   2   0   0       16.63       27.71      5.70 o 
   4   0   0     3647.31     3109.50    134.84 o 
   6   0   0      551.14      416.52     24.96 o 
   8   0   0     1020.12     1076.04     61.73 o 
  10   0   0       28.84       49.80     16.48 o 
   1   1   0      158.17      133.69      4.60 o 
   2   1   0     3836.94     4162.92     42.48 o 
   3   1   0    12885.60    13890.98     46.45 o 
   4   1   0      389.71      437.41     19.66 o 
   5   1   0      130.98      131.50     14.64 o 
   6   1   0        7.26       19.33      6.97 o 
   7   1   0      550.52      590.94     23.50 o 
   8   1   0       16.64       21.42      8.24 o 
   9   1   0        2.88        3.49      6.45 o 
  10   1   0        0.94        4.08      7.81 o 
  11   1   0        7.14        9.46      9.12 o 
   1   2   0    40511.35    40594.89    239.52 o 
   2   2   0      134.32      158.82      5.50 o 
   3   2   0     2450.53     2394.60     32.32 o 
   4   2   0       94.04      143.49     12.05 o 
   5   2   0     1253.54     1197.16     25.51 o 
   6   2   0      159.33      180.23     16.50 o 
   7   2   0      243.41      295.02     19.22 o 
   8   2   0      201.89      235.80     28.07 o 
   9   2   0       54.04       52.75     13.74 o 
  10   2   0        4.16        4.43      5.91 o 
  11   2   0       16.80       28.55     18.84 o 
   1   3   0     1947.46     1967.92     21.47 o 
   2   3   0      804.01      835.52      8.60 o 
   3   3   0     1541.47     1433.24     28.67 o 
   4   3   0     5368.18     6334.67     98.03 o 
   5   3   0      117.64       92.95     13.71 o 
   6   3   0      115.10      122.46     15.02 o 
   7   3   0       62.11       69.83     11.10 o 
   8   3   0      123.22      113.14     16.40 o 
   9   3   0        0.05        2.79      6.04 o 
  10   3   0       80.55       94.44     21.64 o 
  11   3   0       59.88       42.71     13.86 o 
   0   4   0    18733.13    20740.43   1369.81 o 
   1   4   0     1038.53      958.45     25.12 o 
   2   4   0        1.64        9.18      3.11 o 
   3   4   0     2053.03     2041.54     58.43 o 
   4   4   0      228.54      186.04     11.05 o 
   5   4   0       10.65       13.83      5.39 o 
   6   4   0       31.81       29.18      5.81 o 
   7   4   0       22.64       16.24      4.93 o 
   8   4   0      342.18      377.02     38.51 o 
   9   4   0       40.51       39.18     10.69 o 
  10   4   0        2.03        7.05      5.15 o 
  11   4   0       73.01       68.76     16.57 o 
   1   5   0      245.84      256.20     24.79 o 
   2   5   0      240.89      269.69     28.06 o 
   3   5   0       15.12       18.88      3.11 o 
   4   5   0      125.44       68.00     10.52 o 
   5   5   0      247.67      251.09     13.03 o 
   6   5   0      952.02     1052.87     35.78 o 
   7   5   0       80.19       71.32     12.37 o 
   8   5   0       22.74       17.11      6.51 o 
   9   5   0       95.21       84.60     13.00 o 
  10   5   0      103.28       78.66     12.24 o 
   0   6   0       18.52       26.87      4.35 o 
   1   6   0     1345.67     1361.88     49.55 o 
   2   6   0       57.12       53.36      5.18 o 
   3   6   0       33.79       22.90      4.32 o 
   4   6   0      426.83      451.08     28.40 o 
   5   6   0      292.89      295.08     29.52 o 
   6   6   0       39.06       46.94     12.33 o 
   7   6   0        2.61        9.95      6.25 o 
   8   6   0       50.14       40.04      9.82 o 
   9   6   0       48.19       44.87      9.72 o 
  10   6   0      218.95      309.29     25.06 o 
   1   7   0      174.99      209.94     17.38 o 
   2   7   0        6.68        3.77      4.37 o 
   3   7   0       47.81       40.29      6.66 o 
   4   7   0      810.04     1024.84     37.26 o 
   5   7   0      273.29      309.77     24.95 o 
   6   7   0       29.94       29.04      7.59 o 
   7   7   0       32.40       36.62      7.95 o 
   8   7   0        0.03        2.82      7.17 o 
   9   7   0        0.10        6.37      5.66 o 
   0   8   0      265.28      301.03     31.00 o 
   1   8   0      369.46      406.68     22.21 o 
   2   8   0        0.02        3.76      2.92 o 
   3   8   0        7.82       14.23      7.15 o 
   4   8   0        7.13        9.37      6.11 o 
   5   8   0       73.46       62.54     10.41 o 
   6   8   0       77.24       71.95     14.25 o 
   7   8   0      106.29      112.88     15.98 o 
   8   8   0        0.37        4.76      8.23 o 
   1   9   0        0.21       -0.31      3.46 o 
   2   9   0      135.41      132.63     16.61 o 
   3   9   0       31.42       35.91      7.35 o 
   4   9   0       26.09       27.72      9.07 o 
   5   9   0       93.03      108.07     23.13 o 
   6   9   0       72.70       78.12     14.57 o 
   7   9   0       11.50        7.90      6.27 o 
   0  10   0        3.28        0.02      5.34 o 
   1  10   0       50.80       41.50      8.01 o 
   2  10   0        4.92        8.86      5.42 o 
   3  10   0        6.97        4.45      7.42 o 
   4  10   0       26.95       14.65      7.62 o 
   5  10   0       48.77       57.71     12.89 o 
   6  10   0        4.73        6.68      4.05 o 
   1  11   0        5.33        7.74     12.04 o 
   2  11   0       37.89       17.32      6.59 o 
   3  11   0       15.65       17.08      5.56 o 
   4  11   0       27.22       34.69     11.01 o 
   0  12   0       66.93       48.88     19.94 o 
   2   0   1     1569.45     1362.08     13.16 o 
   3   0   1     9286.80     8990.25     26.86 o 
   4   0   1     3290.16     3503.97     76.14 o 
   5   0   1      543.42      579.21     36.76 o 
   6   0   1       32.05       30.99      8.24 o 
   7   0   1     1135.15     1257.98     40.37 o 
   8   0   1       67.94       88.77     13.17 o 
   9   0   1       69.24       61.69     17.94 o 
  10   0   1       48.56       66.08     11.70 o 
  11   0   1       23.86       17.35      8.11 o 
  12   0   1       15.58       11.63      9.01 o 
   0   1   1    17609.64    15562.06     59.94 o 
   1   1   1     2410.65     2569.43     22.00 o 
   2   1   1     1615.46     1637.30     13.61 o 
   3   1   1     4743.84     4930.47     38.57 o 
   4   1   1     2301.43     2366.75     30.49 o 
   5   1   1      439.78      415.05     13.56 o 
   6   1   1      140.12      148.81     10.26 o 
   7   1   1      534.34      479.76     16.98 o 
   8   1   1      265.03      237.88     16.81 o 
   9   1   1       96.99      126.28     12.31 o 
  10   1   1       74.85       60.08     10.22 o 
  11   1   1        0.03        5.48      5.97 o 
   0   2   1     5054.55     4453.04     28.68 o 
   1   2   1     9437.91     9742.27     45.93 o 
   2   2   1     2199.26     2047.59     15.13 o 
   3   2   1     2880.28     2746.83     11.89 o 
   4   2   1     1659.69     1627.75     29.03 o 
   5   2   1      242.12      236.33      9.27 o 
   6   2   1     2712.15     2815.80     92.87 o 
   7   2   1       63.82       63.50      9.36 o 
   8   2   1      606.93      612.40     24.62 o 
   9   2   1       36.23       33.26      7.09 o 
  10   2   1        8.04        4.65      5.59 o 
  11   2   1        3.96        9.45      5.01 o 
   0   3   1    14345.70    15406.08     53.74 o 
   1   3   1     4231.42     3999.89     25.54 o 
   2   3   1      114.04      133.34      3.29 o 
   3   3   1     1415.92     1402.63     17.09 o 
   4   3   1       64.31       76.96      7.14 o 
   5   3   1      115.81      126.91      8.92 o 
   6   3   1      217.86      177.32     14.60 o 
   7   3   1      940.95      951.02     24.11 o 
   8   3   1      405.21      460.33     23.14 o 
   9   3   1      123.46      106.25      8.17 o 
  10   3   1        6.54        8.65      9.39 o 
  11   3   1       50.70       48.17     13.95 o 
   0   4   1     6942.28     7412.21     95.18 o 
   1   4   1     2176.66     2256.66     18.23 o 
   2   4   1     3138.72     2965.03     39.12 o 
   3   4   1      457.75      396.26     11.05 o 
   4   4   1       68.49       65.54      4.91 o 
   5   4   1      132.26      113.44      6.31 o 
   6   4   1       96.05       95.37      6.87 o 
   7   4   1       64.81       67.60      5.29 o 
   8   4   1      396.38      417.97     12.95 o 
   9   4   1       52.29       36.64      6.84 o 
  10   4   1       83.56       85.40     10.12 o 
  11   4   1        8.67       15.78      6.49 o 
   0   5   1      520.93      539.06     18.83 o 
   1   5   1     2076.67     2148.37     24.86 o 
   2   5   1     1801.77     1892.24     43.59 o 
   3   5   1      839.97      851.05     15.57 o 
   4   5   1      229.81      176.37     10.35 o 
   5   5   1      351.44      357.42     14.24 o 
   6   5   1        8.87        7.17      1.51 o 
   7   5   1      101.18      101.63     13.31 o 
   8   5   1      107.17      129.15     15.00 o 
   9   5   1       25.86       14.36      4.62 o 
  10   5   1       23.70       28.23      6.43 o 
   0   6   1       65.29       71.09      7.29 o 
   1   6   1      767.11      824.84     14.20 o 
   2   6   1      388.23      376.90     12.96 o 
   3   6   1      601.51      574.09     12.27 o 
   4   6   1      497.91      525.94     23.36 o 
   5   6   1     1071.83     1134.11     27.47 o 
   6   6   1       98.81      107.43     10.35 o 
   7   6   1      382.63      437.33     17.32 o 
   8   6   1      125.51      139.89     13.70 o 
   9   6   1       24.00       19.71      5.35 o 
  10   6   1       16.40       20.68      5.87 o 
   0   7   1      344.92      306.06     23.28 o 
   1   7   1      101.35       83.25      6.66 o 
   2   7   1      697.33      671.88     13.49 o 
   3   7   1       67.73       48.12      7.04 o 
   4   7   1      378.81      358.07     14.80 o 
   5   7   1       65.50       68.68      8.04 o 
   6   7   1       41.81       48.94      6.93 o 
   7   7   1      188.41      191.74     13.38 o 
   8   7   1        2.52        2.57      4.42 o 
   9   7   1       10.12        9.57      4.21 o 
   0   8   1       44.91       69.54      8.04 o 
   1   8   1      663.86      728.41     23.65 o 
   2   8   1       74.36       76.36      5.50 o 
   3   8   1       19.75       15.07      4.91 o 
   4   8   1      200.59      238.30     14.94 o 
   5   8   1      261.28      303.27     14.49 o 
   6   8   1       80.94       82.64     10.78 o 
   7   8   1        7.65        3.23      5.14 o 
   8   8   1       60.38       68.06      8.11 o 
   0   9   1      119.40      142.58     13.68 o 
   1   9   1       99.99       83.41      5.44 o 
   2   9   1        7.75        8.68      3.42 o 
   3   9   1      172.29      176.44     12.66 o 
   4   9   1        1.56        3.70      4.21 o 
   5   9   1       90.97       76.85      9.29 o 
   6   9   1        5.38        1.35      3.39 o 
   7   9   1        2.01       12.71      5.58 o 
   0  10   1       10.71       11.04      5.36 o 
   1  10   1       11.99        9.94      3.34 o 
   2  10   1       53.43       56.05      8.10 o 
   3  10   1       65.14       80.19      9.40 o 
   4  10   1       16.88       17.55      4.31 o 
   5  10   1       41.96       32.05      5.59 o 
   6  10   1        3.62        5.09      4.47 o 
   0  11   1        5.69       22.44      9.81 o 
   1  11   1      103.53      117.04     10.06 o 
   2  11   1       30.65       25.02      4.13 o 
   3  11   1        9.36       10.67      3.54 o 
   4  11   1      246.69      285.73     22.24 o 
   0  12   1        1.64        3.50     12.33 o 
   1   0   2     3552.35     3924.94   1387.16 o 
   2   0   2     2670.24     2743.02     25.55 o 
   3   0   2     6418.22     6779.58     74.94 o 
   4   0   2    10946.10    11610.76    442.87 o 
   5   0   2     3000.59     3193.76     65.23 o 
   6   0   2       24.85       34.43      9.43 o 
   7   0   2        3.24       -0.81      9.86 o 
   8   0   2      126.17      130.40     11.96 o 
   9   0   2        4.81       17.63      8.12 o 
  10   0   2       29.74       26.35      8.47 o 
  11   0   2       16.86       22.05      9.79 o 
  12   0   2       23.39       15.74     11.45 o 
   1   1   2     7213.34     6663.69     16.35 o 
   2   1   2      527.95      440.51      8.34 o 
   3   1   2     4243.17     4190.16     12.73 o 
   4   1   2      935.73      971.99     17.99 o 
   5   1   2      969.22     1056.90     21.37 o 
   6   1   2      341.82      390.50     11.45 o 
   7   1   2       24.50       32.88      6.86 o 
   8   1   2        6.16       11.28      6.38 o 
   9   1   2      106.77      118.68     13.54 o 
  10   1   2       11.08       10.46      5.08 o 
  11   1   2       16.25       17.53      5.62 o 
   0   2   2     4659.70     4689.19     31.07 o 
   1   2   2     1733.27     1740.41     11.82 o 
   2   2   2     2799.06     2952.67     13.23 o 
   3   2   2      425.07      447.01      9.61 o 
   4   2   2     4985.60     5464.43     42.71 o 
   5   2   2      432.38      444.80     13.78 o 
   6   2   2        9.02       16.73      2.81 o 
   7   2   2      137.70      166.71     17.44 o 
   8   2   2       92.14       81.79      9.02 o 
   9   2   2       90.09       86.15      8.49 o 
  10   2   2        1.09        6.42      3.67 o 
  11   2   2        0.12       -2.27      9.26 o 
   0   3   2      935.22      918.44     16.18 o 
   1   3   2     1987.69     1765.40     12.21 o 
   2   3   2      752.74      604.61      6.54 o 
   3   3   2      160.75      161.69      7.70 o 
   4   3   2       17.98       20.99      2.60 o 
   5   3   2     1264.29     1377.32     19.93 o 
   6   3   2     1192.27     1210.23     19.79 o 
   7   3   2      300.46      303.44     11.89 o 
   8   3   2       21.53       24.24      4.62 o 
   9   3   2       25.95       18.91      5.60 o 
  10   3   2       17.32       13.06      7.88 o 
  11   3   2       42.67       43.63      8.22 o 
   0   4   2      907.16      805.97     19.51 o 
   1   4   2     1911.17     2165.70     22.41 o 
   2   4   2     2159.76     2235.01     20.90 o 
   3   4   2      429.39      354.52     12.04 o 
   4   4   2      102.80       87.35      5.38 o 
   5   4   2      953.21     1026.89     22.73 o 
   6   4   2      407.47      395.91     11.80 o 
   7   4   2       69.99       67.01      6.08 o 
   8   4   2      186.88      179.59     14.96 o 
   9   4   2      169.44      192.49     12.93 o 
  10   4   2       88.14      110.78     16.42 o 
  11   4   2        6.12        7.97      6.94 o 
   0   5   2      572.46      510.67     17.92 o 
   1   5   2     4570.15     5015.65     64.83 o 
   2   5   2       56.86       59.33      5.31 o 
   3   5   2        5.95        5.60      2.54 o 
   4   5   2      985.64     1012.19     18.21 o 
   5   5   2      127.44      127.37      8.26 o 
   6   5   2       53.41       59.04      6.30 o 
   7   5   2      119.23      114.22     12.70 o 
   8   5   2       30.02       30.32      5.37 o 
   9   5   2      228.13      247.04     23.63 o 
  10   5   2       22.46       19.79      5.45 o 
   0   6   2      512.58      568.39     13.37 o 
   1   6   2      207.78      233.12     12.93 o 
   2   6   2       58.14       58.09      4.65 o 
   3   6   2      223.32      200.99     13.07 o 
   4   6   2      694.67      678.81     16.67 o 
   5   6   2      563.19      430.99     33.88 o 
   6   6   2      611.06      624.23     21.25 o 
   7   6   2       75.51       73.17      8.60 o 
   8   6   2       33.13       34.26      5.86 o 
   9   6   2       61.33       68.03      9.37 o 
  10   6   2       27.82       31.48      5.74 o 
   0   7   2      223.94      260.75     23.56 o 
   1   7   2      133.06      162.11      9.54 o 
   2   7   2       35.32       30.98      3.60 o 
   3   7   2      406.07      410.09     17.24 o 
   4   7   2      352.36      377.81     20.38 o 
   5   7   2        6.36        4.39      4.28 o 
   6   7   2      246.06      252.66     14.17 o 
   7   7   2      106.01      118.48      9.54 o 
   8   7   2      170.13      207.76     14.25 o 
   9   7   2       58.12       60.52     11.70 o 
   0   8   2        7.93        7.22      5.46 o 
   1   8   2      469.59      485.61     16.88 o 
   2   8   2       79.24       77.09      8.09 o 
   3   8   2      459.99      509.33     18.67 o 
   4   8   2       58.70       63.04      7.89 o 
   5   8   2        2.74        9.90      4.25 o 
   6   8   2       30.90       28.90      7.65 o 
   7   8   2       49.88       52.28      8.51 o 
   8   8   2       50.11       42.51      6.66 o 
   0   9   2       55.14       36.97      7.50 o 
   1   9   2      171.25      199.51      8.97 o 
   2   9   2       14.17       19.03      4.98 o 
   3   9   2       91.05       75.61      8.42 o 
   4   9   2       16.51       20.13      5.51 o 
   5   9   2       17.22       13.26      4.92 o 
   6   9   2       68.35       74.60      9.44 o 
   7   9   2       28.48       27.46      5.70 o 
   0  10   2      196.54      215.42     18.80 o 
   1  10   2        8.12        9.07      3.35 o 
   2  10   2       27.45       22.98      5.27 o 
   3  10   2       93.74       99.16     11.94 o 
   4  10   2        6.16       11.05      4.86 o 
   5  10   2        6.80       13.72      6.32 o 
   6  10   2       29.25       22.47      5.93 o 
   0  11   2      125.10      106.24     27.78 o 
   1  11   2        1.43        4.09      6.62 o 
   2  11   2        5.94        8.83      4.43 o 
   3  11   2       13.68       12.15      4.57 o 
   4  11   2       93.62       90.75     16.66 o 
   0  12   2       40.14       19.24     12.50 o 
   2   0   3     2246.86     2343.52     24.73 o 
   3   0   3     1615.33     1629.80     19.15 o 
   4   0   3      150.42      165.07     13.61 o 
   5   0   3      254.18      330.86     22.30 o 
   6   0   3       13.18       12.17      8.31 o 
   7   0   3       69.86       91.11     20.74 o 
   8   0   3        4.87       11.85     10.76 o 
   9   0   3       46.68       48.07     13.18 o 
  10   0   3        0.05        3.39      7.83 o 
  11   0   3       26.93       35.06     13.77 o 
  12   0   3        0.38       -1.18     11.02 o 
   0   1   3      147.90       64.94      4.32 o 
   1   1   3     6613.56     6414.53     27.47 o 
   2   1   3     2616.41     2556.91     14.95 o 
   3   1   3     3591.57     3451.18     20.54 o 
   4   1   3      687.42      815.54     14.81 o 
   5   1   3     2342.45     2556.34     45.93 o 
   6   1   3      137.51      114.32      9.27 o 
   7   1   3      144.52      155.58     14.18 o 
   8   1   3       61.16       56.48      7.30 o 
   9   1   3      260.64      261.89     15.83 o 
  10   1   3        5.72        7.71      3.57 o 
  11   1   3      216.03      262.35     18.62 o 
   0   2   3    11094.92    10932.72    129.71 o 
   1   2   3      182.14      124.16      3.13 o 
   2   2   3        4.07        3.22      0.86 o 
   3   2   3     2037.10     1981.76     20.74 o 
   4   2   3      779.08      767.81     17.32 o 
   5   2   3      624.15      596.61     18.30 o 
   6   2   3     2043.77     2101.42     79.56 o 
   7   2   3      381.81      364.52     13.06 o 
   8   2   3      110.36      105.88     12.56 o 
   9   2   3       52.84       37.79      7.01 o 
  10   2   3       20.43       21.24      6.94 o 
  11   2   3        0.38        2.10      5.32 o 
   0   3   3       66.10       61.88      3.69 o 
   1   3   3      481.66      453.86      9.27 o 
   2   3   3     1358.53     1236.21     21.38 o 
   3   3   3     4214.92     4433.52     58.96 o 
   4   3   3      259.06      247.99      8.43 o 
   5   3   3     1829.53     2011.55     29.42 o 
   6   3   3      161.79      169.62     12.12 o 
   7   3   3       66.98       71.70      6.86 o 
   8   3   3      130.02      126.53     12.90 o 
   9   3   3       59.16       56.23      8.62 o 
  10   3   3       26.78       32.69     18.38 o 
  11   3   3       69.08       61.27     15.95 o 
   0   4   3     1920.03     1924.34     34.64 o 
   1   4   3     1677.17     1786.14     14.86 o 
   2   4   3      966.56      992.79     20.30 o 
   3   4   3     1056.64     1100.30     14.00 o 
   4   4   3      338.74      330.19     14.70 o 
   5   4   3       28.53       28.77      3.01 o 
   6   4   3      107.24       98.32      7.72 o 
   7   4   3      386.41      386.35      9.48 o 
   8   4   3       74.53       78.69      9.02 o 
   9   4   3       67.60       65.96      8.29 o 
  10   4   3        4.78        3.90      3.86 o 
  11   4   3       27.68       20.74      7.11 o 
   0   5   3      536.75      627.91     21.47 o 
   1   5   3      158.71      179.76      8.98 o 
   2   5   3     2150.65     2273.47     25.67 o 
   3   5   3      297.65      369.50     13.70 o 
   4   5   3      182.96      202.50      9.82 o 
   5   5   3      376.05      364.73     15.41 o 
   6   5   3      102.29       99.54      9.39 o 
   7   5   3       53.25       42.23      6.65 o 
   8   5   3       12.33       13.33      3.93 o 
   9   5   3       39.10       33.45      6.28 o 
  10   5   3       38.69       51.19      8.08 o 
   0   6   3       42.17       48.58      6.40 o 
   1   6   3      960.78      988.53     17.38 o 
   2   6   3       34.53       31.92      3.15 o 
   3   6   3      388.76      349.57     17.10 o 
   4   6   3      237.86      215.55     12.34 o 
   5   6   3      223.88      217.19      8.04 o 
   6   6   3      188.91      148.33     14.88 o 
   7   6   3       84.48       71.65      8.91 o 
   8   6   3      102.37      105.78      9.45 o 
   9   6   3       16.43       14.78      5.63 o 
  10   6   3       31.64       27.83      5.79 o 
   0   7   3      164.59      163.18     13.43 o 
   1   7   3      117.34      142.70      9.66 o 
   2   7   3      170.22      151.35      7.27 o 
   3   7   3      334.88      292.86     12.12 o 
   4   7   3      252.30      236.54     23.49 o 
   5   7   3       41.41       45.75      7.30 o 
   6   7   3       13.01       11.48      4.69 o 
   7   7   3       72.50       72.40      9.07 o 
   8   7   3       40.00       31.09      5.85 o 
   9   7   3        1.19        2.94      5.42 o 
   0   8   3      353.31      390.08     15.85 o 
   1   8   3       97.92       85.81      7.55 o 
   2   8   3        2.23        5.82      2.50 o 
   3   8   3      159.98      169.65     15.63 o 
   4   8   3      111.79      114.53     10.60 o 
   5   8   3       59.51       66.56      7.65 o 
   6   8   3       60.12       66.50     11.62 o 
   7   8   3       45.36       35.50      5.62 o 
   8   8   3       61.03       41.06      6.20 o 
   0   9   3       23.99       11.41      4.28 o 
   1   9   3        2.71        4.08      2.81 o 
   2   9   3      123.63      125.37     12.53 o 
   3   9   3       94.51      101.06     10.31 o 
   4   9   3       51.91       48.08      6.79 o 
   5   9   3       18.05       17.90      4.11 o 
   6   9   3       16.46       13.01      5.06 o 
   7   9   3        1.20       10.35      5.02 o 
   0  10   3       81.20       80.73      9.26 o 
   1  10   3        2.34        5.25      3.53 o 
   2  10   3        1.51        3.47      3.90 o 
   3  10   3       12.83       15.60      4.11 o 
   4  10   3      127.82      156.41     15.18 o 
   5  10   3       79.86       92.18     10.63 o 
   6  10   3       37.90       33.66      5.84 o 
   0  11   3        3.98        5.15      5.41 o 
   1  11   3       31.88       29.60      7.08 o 
   2  11   3       34.41       34.31      8.12 o 
   3  11   3       10.74        7.72      3.83 o 
   4  11   3       20.56       14.15      5.26 o 
   1   0   4     1493.67      943.36     76.62 o 
   2   0   4     1169.92      907.87     16.78 o 
   3   0   4       75.13       81.29     10.27 o 
   4   0   4      553.26      606.11     16.67 o 
   5   0   4     2151.30     2516.69     85.12 o 
   6   0   4      428.76      376.34     22.95 o 
   7   0   4       29.09       52.00     14.48 o 
   8   0   4      581.03      657.22     30.71 o 
   9   0   4        4.70        4.20      5.04 o 
  10   0   4        3.21        8.28      8.06 o 
  11   0   4      166.55      157.41     33.50 o 
  12   0   4       15.36       22.47     15.30 o 
   0   1   4     2023.85     1543.68     86.43 o 
   1   1   4     5952.96     5743.20     29.33 o 
   2   1   4      542.25      640.54      9.18 o 
   3   1   4     1629.25     1540.58     12.04 o 
   4   1   4      799.63      798.30     23.45 o 
   5   1   4      603.36      614.11     19.90 o 
   6   1   4      512.67      536.51     15.16 o 
   7   1   4      437.50      458.21     16.46 o 
   8   1   4       49.98       42.74      6.66 o 
   9   1   4      110.28       87.50     10.63 o 
  10   1   4       31.33       35.23      6.30 o 
  11   1   4       28.30       28.69      9.07 o 
   0   2   4    10496.72     9923.67     37.13 o 
   1   2   4     1816.88     1634.33     11.49 o 
   2   2   4     2269.15     2063.96     24.23 o 
   3   2   4     1763.02     1874.26     12.56 o 
   4   2   4      237.48      248.94      9.50 o 
   5   2   4      472.83      496.79     16.66 o 
   6   2   4      237.81      207.89     25.63 o 
   7   2   4      451.20      459.63     15.78 o 
   8   2   4       98.15       74.98     10.22 o 
   9   2   4       63.54       52.64      8.37 o 
  10   2   4        4.49        5.23      3.67 o 
  11   2   4       40.36       52.13     13.79 o 
   0   3   4      181.18      215.69      6.32 o 
   1   3   4     6039.67     6058.29     25.33 o 
   2   3   4     1176.67      938.46     15.90 o 
   3   3   4      734.41      833.29     20.18 o 
   4   3   4      872.72      898.09     14.98 o 
   5   3   4      304.41      281.44     14.46 o 
   6   3   4      379.30      377.95     13.36 o 
   7   3   4      185.71      161.53      9.74 o 
   8   3   4        5.15        4.35      4.02 o 
   9   3   4        2.53        4.25      3.24 o 
  10   3   4        7.29       13.11      5.67 o 
  11   3   4        1.35        9.98      8.35 o 
   0   4   4     1699.89     1520.85     23.09 o 
   1   4   4     2272.51     2367.88     18.49 o 
   2   4   4     2541.79     2735.67     38.12 o 
   3   4   4      403.14      380.71     13.97 o 
   4   4   4      188.37      151.02      9.22 o 
   5   4   4     1091.39     1082.69     17.24 o 
   6   4   4      432.39      438.66     11.24 o 
   7   4   4      140.48      128.81     11.46 o 
   8   4   4        7.76        7.41      3.26 o 
   9   4   4       22.84       31.59      7.05 o 
  10   4   4       18.06       21.51      5.11 o 
  11   4   4       43.55       41.16      7.99 o 
   0   5   4     2662.82     2758.68     39.73 o 
   1   5   4       24.61       33.61      3.12 o 
   2   5   4      550.09      551.20     18.10 o 
   3   5   4       57.74       71.08      6.27 o 
   4   5   4       21.15       18.04      2.53 o 
   5   5   4       35.89       41.68      5.34 o 
   6   5   4      142.48      140.91      8.84 o 
   7   5   4      212.26      212.26     12.53 o 
   8   5   4       15.65       15.40      5.14 o 
   9   5   4        3.38        8.04      3.84 o 
  10   5   4       15.97       19.84      6.18 o 
   0   6   4      114.32      141.76     16.28 o 
   1   6   4      117.59      130.61      8.95 o 
   2   6   4      788.08      826.66     14.41 o 
   3   6   4      217.17      196.70     11.52 o 
   4   6   4      236.66      227.86     11.46 o 
   5   6   4       63.61       72.41      7.91 o 
   6   6   4       82.46       86.18      9.65 o 
   7   6   4      139.90      131.55     11.00 o 
   8   6   4       62.85       47.53      7.19 o 
   9   6   4       69.96       92.88     10.60 o 
  10   6   4       40.01       37.56      7.38 o 
   0   7   4       98.17      115.67     15.64 o 
   1   7   4      243.97      275.58     15.38 o 
   2   7   4      138.91      145.81      8.69 o 
   3   7   4      602.52      634.64     21.16 o 
   4   7   4      228.59      205.54     14.11 o 
   5   7   4      459.35      484.68     24.81 o 
   6   7   4       23.24       28.34      5.79 o 
   7   7   4      206.43      227.80     19.44 o 
   8   7   4      123.85      143.50     15.79 o 
   9   7   4      102.11      105.99     10.79 o 
   0   8   4       75.98       81.90      8.64 o 
   1   8   4      291.87      328.36     13.81 o 
   2   8   4       96.10       88.89      7.89 o 
   3   8   4      402.69      438.14     22.53 o 
   4   8   4      181.82      167.87      9.85 o 
   5   8   4       39.87       43.11      6.11 o 
   6   8   4       41.37       45.70      8.31 o 
   7   8   4       16.25       19.13      5.01 o 
   8   8   4      186.67      205.90     18.91 o 
   0   9   4       23.50       23.74      5.00 o 
   1   9   4        1.13        7.13      2.38 o 
   2   9   4       96.40      108.63      9.45 o 
   3   9   4      140.14      128.18     12.00 o 
   4   9   4      167.79      175.53     14.05 o 
   5   9   4       11.75       10.90      3.67 o 
   6   9   4       15.65       22.58      5.89 o 
   7   9   4       10.56        9.12      5.09 o 
   0  10   4       25.12       18.49      6.14 o 
   1  10   4        1.31        3.66      4.31 o 
   2  10   4       28.87       21.98      4.91 o 
   3  10   4       16.14       16.17      4.33 o 
   4  10   4        1.35        6.95      4.04 o 
   5  10   4        1.60        3.90      4.68 o 
   6  10   4       19.23       13.77      4.47 o 
   0  11   4       17.61       12.58      7.12 o 
   1  11   4        9.46       13.25      5.97 o 
   2  11   4       57.86       44.40      8.70 o 
   3  11   4      232.15      302.41     32.52 o 
   4  11   4        0.76        9.92      3.70 o 
   0  12   4       15.95       10.67     11.15 o 
   1   0   5     4854.21     4555.53     78.82 o 
   2   0   5     2776.23     2732.04     23.33 o 
   3   0   5     1511.90     1522.31     17.61 o 
   4   0   5        3.00       -1.31      3.19 o 
   5   0   5       44.16       33.48      8.30 o 
   6   0   5      198.59      219.61     24.81 o 
   7   0   5     2126.75     2394.39     68.33 o 
   8   0   5       24.62       17.88      9.53 o 
   9   0   5       71.79       62.80     14.42 o 
  10   0   5        8.42        8.22      7.90 o 
  11   0   5      182.70      198.46     24.04 o 
   0   1   5     1186.30     1015.39      9.56 o 
   1   1   5     4724.17     3875.46     16.92 o 
   2   1   5     6930.64     7044.70     25.96 o 
   3   1   5      198.71      241.60      6.77 o 
   4   1   5     3413.72     3665.86     56.48 o 
   5   1   5       68.99       64.73      7.56 o 
   6   1   5       24.64       19.00      4.27 o 
   7   1   5      345.47      338.48     22.30 o 
   8   1   5      735.69      763.43     25.79 o 
   9   1   5       27.33       23.21      7.08 o 
  10   1   5      131.52      150.32     15.51 o 
  11   1   5       72.32       76.60     13.08 o 
   0   2   5    17887.74    18327.28     52.76 o 
   1   2   5     1451.84     1127.81      8.89 o 
   2   2   5     5952.65     5684.77     25.75 o 
   3   2   5     1613.92     1796.05     14.54 o 
   4   2   5        2.71        4.04      1.76 o 
   5   2   5       26.15       19.64      3.68 o 
   6   2   5      556.35      599.02     19.77 o 
   7   2   5       46.30       37.57      5.92 o 
   8   2   5      426.36      467.80     27.71 o 
   9   2   5       42.95       28.29      5.52 o 
  10   2   5       25.32       27.84      9.70 o 
  11   2   5       30.54       28.09     11.73 o 
   0   3   5     3515.12     3472.26     30.24 o 
   1   3   5       78.32       82.57      3.19 o 
   2   3   5     1287.72     1150.92     19.16 o 
   3   3   5       68.64       66.51      4.63 o 
   4   3   5      919.30      870.18     10.74 o 
   5   3   5     1024.51     1103.59     17.28 o 
   6   3   5      604.06      609.60     11.63 o 
   7   3   5      414.15      405.57     17.69 o 
   8   3   5      189.90      183.73     16.01 o 
   9   3   5       10.58        7.69      3.70 o 
  10   3   5       21.49       25.78      7.56 o 
  11   3   5        0.24        5.27      5.98 o 
   0   4   5     1887.97     2201.62     22.49 o 
   1   4   5      881.30      706.83     12.80 o 
   2   4   5     1440.20     1367.52     32.86 o 
   3   4   5      252.67      222.93     10.64 o 
   4   4   5      200.99      211.24     10.91 o 
   5   4   5      888.53      820.21     24.56 o 
   6   4   5       13.69       12.22      2.43 o 
   7   4   5      168.41      162.00      8.80 o 
   8   4   5      119.97      123.74     13.28 o 
   9   4   5       61.91       59.35      8.54 o 
  10   4   5        6.59        2.63      3.70 o 
  11   4   5       92.93       89.30     13.51 o 
   0   5   5     2082.41     2430.53     32.92 o 
   1   5   5       98.94      133.18      8.35 o 
   2   5   5      966.67      974.89     16.06 o 
   3   5   5       81.37      103.93     10.60 o 
   4   5   5      641.77      664.28     12.71 o 
   5   5   5      105.11       83.86      8.80 o 
   6   5   5       39.66       41.32      5.69 o 
   7   5   5       77.71       84.87      8.45 o 
   8   5   5       66.46       69.51      9.23 o 
   9   5   5       13.20       14.95      4.88 o 
  10   5   5        9.64       15.46      4.54 o 
   0   6   5      706.63      908.57     40.22 o 
   1   6   5      525.36      514.67     14.90 o 
   2   6   5      447.90      464.51     19.16 o 
   3   6   5        6.94        5.29      2.99 o 
   4   6   5      376.74      400.22     13.26 o 
   5   6   5       40.24       33.43      4.63 o 
   6   6   5       52.86       56.87      8.12 o 
   7   6   5       40.30       47.02      6.81 o 
   8   6   5       64.20       62.04      8.53 o 
   9   6   5        4.94        3.27      5.58 o 
  10   6   5       21.55       17.56      5.55 o 
   0   7   5       49.41       57.87     10.32 o 
   1   7   5       60.28       45.06      5.88 o 
   2   7   5      187.24      170.89      9.74 o 
   3   7   5      327.14      360.38     16.32 o 
   4   7   5      109.61      114.62     10.14 o 
   5   7   5       55.13       57.79     10.48 o 
   6   7   5      123.27      143.87     11.70 o 
   7   7   5        3.52        2.54      3.13 o 
   8   7   5       67.52       52.17      9.10 o 
   9   7   5       41.74       36.97      7.13 o 
   0   8   5       84.40       59.91      8.25 o 
   1   8   5      275.13      312.47     13.08 o 
   2   8   5      213.30      187.69      9.76 o 
   3   8   5      211.55      203.44     11.28 o 
   4   8   5      107.32      121.51     12.33 o 
   5   8   5        3.16        9.14      4.77 o 
   6   8   5       19.30       19.94      5.13 o 
   7   8   5        1.79        8.90      5.20 o 
   8   8   5        3.52       10.69      4.24 o 
   0   9   5       16.85       25.42      5.11 o 
   1   9   5      404.59      518.52     16.85 o 
   2   9   5      109.67      115.23     10.54 o 
   3   9   5       93.68      106.97     12.27 o 
   4   9   5       16.32       17.93      4.84 o 
   5   9   5       23.03       26.76      6.73 o 
   6   9   5       49.01       40.24      8.10 o 
   7   9   5        7.60        8.04      4.20 o 
   0  10   5      101.28      103.62     14.64 o 
   1  10   5       66.96       63.65      7.25 o 
   2  10   5      105.94      108.04     10.39 o 
   3  10   5      172.03      217.70     14.25 o 
   4  10   5      135.03      165.41     14.41 o 
   5  10   5       85.85       96.86      8.91 o 
   6  10   5       12.21        8.74      3.40 o 
   0  11   5        9.55        7.72      8.32 o 
   1  11   5        8.32        9.25      4.02 o 
   2  11   5        6.95       11.19      4.34 o 
   3  11   5        0.04        7.45      4.29 o 
   4  11   5       15.00       17.05      4.48 o 
   0   0   6     2038.08     2016.30     32.55 o 
   1   0   6    11440.90    12306.91     56.62 o 
   2   0   6     3704.94     3498.07     27.14 o 
   3   0   6     3618.33     3503.39     32.00 o 
   4   0   6        0.61        3.76      1.90 o 
   5   0   6       13.47        7.42      6.06 o 
   6   0   6        0.38       10.72      9.14 o 
   7   0   6     1869.12     1926.92     56.75 o 
   8   0   6      187.14      188.30     16.26 o 
   9   0   6        0.39       -0.85      7.59 o 
  10   0   6        4.43       11.63     11.28 o 
  11   0   6        5.99        8.55      7.40 o 
   0   1   6    21882.75    21705.78     79.45 o 
   1   1   6    12884.98    12402.11     24.42 o 
   2   1   6     2870.70     2561.98     16.88 o 
   3   1   6      889.75      829.20     11.01 o 
   4   1   6     5485.54     5824.70     65.65 o 
   5   1   6      393.65      396.00     13.26 o 
   6   1   6      451.72      435.62     23.82 o 
   7   1   6      102.89      107.02     12.51 o 
   8   1   6      286.95      263.41     13.46 o 
   9   1   6       48.20       41.13      6.56 o 
  10   1   6       29.19       25.06      6.53 o 
  11   1   6       66.96       60.59     10.62 o 
   0   2   6      500.91      550.23      6.61 o 
   1   2   6     8306.79     7500.41     30.44 o 
   2   2   6      633.79      546.82      7.85 o 
   3   2   6      551.46      508.50      8.81 o 
   4   2   6      306.20      412.26     10.95 o 
   5   2   6      134.34      162.53     10.36 o 
   6   2   6      192.94      178.91     10.40 o 
   7   2   6      122.09      120.17      6.84 o 
   8   2   6      696.85      778.35     27.81 o 
   9   2   6       32.76       30.47      6.90 o 
  10   2   6       13.81       17.37      7.15 o 
  11   2   6       69.03       64.92     11.11 o 
   0   3   6      763.51      681.50      7.80 o 
   1   3   6      542.35      538.76      6.68 o 
   2   3   6     1650.92     1607.30     11.17 o 
   3   3   6      133.74      108.29      6.34 o 
   4   3   6     1661.31     1543.94     15.35 o 
   5   3   6     1008.15     1031.22     15.84 o 
   6   3   6       95.19       83.20      8.54 o 
   7   3   6      274.49      272.72     10.43 o 
   8   3   6      158.49      166.70      9.52 o 
   9   3   6       61.30       50.97      6.66 o 
  10   3   6       43.93       38.04      8.39 o 
  11   3   6       32.30       30.36      8.80 o 
   0   4   6     2713.67     2573.05     35.46 o 
   1   4   6     1740.92     1833.52     12.34 o 
   2   4   6      719.02      669.79     15.00 o 
   3   4   6      178.10      181.05      8.92 o 
   4   4   6      307.76      314.08     14.09 o 
   5   4   6        6.94       10.74      3.75 o 
   6   4   6      305.81      289.46     11.68 o 
   7   4   6      169.52      154.94      7.20 o 
   8   4   6      148.00      156.44     15.70 o 
   9   4   6       13.84       12.22      4.57 o 
  10   4   6       65.43       58.57      8.86 o 
  11   4   6        3.69       10.74      4.79 o 
   0   5   6      418.76      422.64     17.05 o 
   1   5   6     1329.81     1429.51     15.32 o 
   2   5   6       36.23       30.99      2.87 o 
   3   5   6      179.99      172.56     12.50 o 
   4   5   6       10.05       13.60      3.55 o 
   5   5   6      118.87      100.61      7.86 o 
   6   5   6      234.59      234.76     10.23 o 
   7   5   6      172.15      165.66     10.72 o 
   8   5   6      100.30       96.49     10.93 o 
   9   5   6        1.93        5.20      4.48 o 
  10   5   6        3.69       15.78      6.65 o 
   0   6   6     1020.07     1049.18     23.51 o 
   1   6   6      213.51      230.71     10.78 o 
   2   6   6      483.18      527.85     13.11 o 
   3   6   6     1065.84     1190.47     21.38 o 
   4   6   6      407.53      417.18     14.10 o 
   5   6   6       18.21       20.70      3.55 o 
   6   6   6       54.51       55.64      9.56 o 
   7   6   6      190.62      206.77     14.07 o 
   8   6   6      129.40      142.68     14.14 o 
   9   6   6       36.70       44.47      8.13 o 
  10   6   6       11.76       13.03      6.43 o 
   0   7   6       10.89        8.31      4.15 o 
   1   7   6      138.89      159.99     11.74 o 
   2   7   6      261.43      287.87     13.50 o 
   3   7   6       92.81      101.60      8.83 o 
   4   7   6      108.52      107.04      9.49 o 
   5   7   6      331.75      329.37     16.79 o 
   6   7   6       56.59       47.53      6.76 o 
   7   7   6        4.87        4.08      4.53 o 
   8   7   6       37.86       28.18      5.32 o 
   9   7   6       16.61       13.89      4.06 o 
   0   8   6        0.50        4.24      3.61 o 
   1   8   6      217.56      203.74     10.09 o 
   2   8   6      113.33       93.07      8.44 o 
   3   8   6       70.48       69.89      7.53 o 
   4   8   6        2.58        7.43      5.24 o 
   5   8   6      128.04      158.27     14.98 o 
   6   8   6       28.80       21.53      4.66 o 
   7   8   6       58.41       51.86      8.37 o 
   8   8   6       49.41       63.92     10.01 o 
   0   9   6       63.41       48.35      8.29 o 
   1   9   6       41.32       43.48      5.90 o 
   2   9   6       39.10       45.51      6.00 o 
   3   9   6       24.01       19.74      4.73 o 
   4   9   6        0.51        6.84      4.25 o 
   5   9   6       18.05       17.05      4.92 o 
   6   9   6       41.40       44.93      7.16 o 
   7   9   6       81.81       84.51     11.20 o 
   0  10   6       27.02       17.95      5.98 o 
   1  10   6       10.72       12.99      3.81 o 
   2  10   6       13.11       10.18      3.44 o 
   3  10   6       18.50       18.98      5.60 o 
   4  10   6       77.85       81.14     10.57 o 
   5  10   6       42.62       47.54      7.66 o 
   6  10   6        1.55        4.64      3.21 o 
   0  11   6       25.29       25.02      7.62 o 
   1  11   6        2.13        1.50      4.45 o 
   2  11   6       46.90       34.93      6.94 o 
   3  11   6       36.77       28.22      5.62 o 
   4  11   6       21.05       28.63      6.76 o 
   1   0   7       59.30       64.62      4.03 o 
   2   0   7     1665.50     1912.97     19.18 o 
   3   0   7       36.57       44.10      4.68 o 
   4   0   7     6891.94     6959.02    113.20 o 
   5   0   7       80.04       85.79     19.20 o 
   6   0   7      128.34      149.10     18.86 o 
   7   0   7      635.62      616.58     35.22 o 
   8   0   7      239.00      251.90     15.41 o 
   9   0   7      125.55      102.30     18.25 o 
  10   0   7       60.29       46.54     11.83 o 
  11   0   7       26.11       21.38      7.20 o 
   0   1   7    20088.49    20869.26     94.38 o 
   1   1   7    10314.69     9521.74     78.80 o 
   2   1   7     4954.23     4873.51     28.71 o 
   3   1   7     2152.66     2194.68     17.12 o 
   4   1   7      211.51      175.76      9.21 o 
   5   1   7       30.29       32.50      4.17 o 
   6   1   7      305.59      299.00     18.87 o 
   7   1   7      702.92      773.04     20.29 o 
   8   1   7       19.78       14.84      6.07 o 
   9   1   7       24.50       15.05      4.81 o 
  10   1   7       69.42       75.60      8.27 o 
  11   1   7        7.50       16.76      7.75 o 
   0   2   7      173.86      121.56      7.19 o 
   1   2   7     4763.18     4876.89     17.79 o 
   2   2   7      438.41      344.09      6.34 o 
   3   2   7       44.13       62.80      3.74 o 
   4   2   7     2813.99     3007.49     27.13 o 
   5   2   7      152.27      144.14      9.37 o 
   6   2   7      199.25      186.14      9.65 o 
   7   2   7      139.26      132.88      9.84 o 
   8   2   7      806.66      787.95     28.05 o 
   9   2   7       38.96       28.34      6.20 o 
  10   2   7       82.15      101.27     15.12 o 
  11   2   7       64.23       54.86     12.83 o 
   0   3   7      173.48      176.13      6.17 o 
   1   3   7      115.95      110.97      3.35 o 
   2   3   7     1105.99     1029.35     16.53 o 
   3   3   7      481.00      492.98     10.93 o 
   4   3   7      182.86      187.52      8.60 o 
   5   3   7      596.30      607.07     12.10 o 
   6   3   7      304.31      333.56     14.41 o 
   7   3   7      108.83      114.90      7.98 o 
   8   3   7       51.76       63.41      7.04 o 
   9   3   7        9.06       12.50      3.19 o 
  10   3   7       20.85       17.45      7.17 o 
  11   3   7       62.88       54.04     17.09 o 
   0   4   7       53.56       37.82      4.40 o 
   1   4   7      103.27      128.21      6.47 o 
   2   4   7      497.40      546.67     14.39 o 
   3   4   7       31.83       19.91      2.90 o 
   4   4   7     1523.93     1697.43     27.46 o 
   5   4   7      181.46      183.04      7.86 o 
   6   4   7      463.75      447.38     14.35 o 
   7   4   7       34.16       25.15      3.66 o 
   8   4   7       38.43       43.72      6.38 o 
   9   4   7       60.06       42.18      6.91 o 
  10   4   7       56.68       44.55      7.54 o 
  11   4   7       64.82       59.52     10.14 o 
   0   5   7     1252.79     1274.78     21.46 o 
   1   5   7      227.66      256.01      9.49 o 
   2   5   7      467.99      454.91      7.72 o 
   3   5   7      931.23      898.77     30.05 o 
   4   5   7      783.93      802.70     18.07 o 
   5   5   7      149.06      149.89     10.61 o 
   6   5   7      497.86      504.99     15.11 o 
   7   5   7       78.11       73.93      7.97 o 
   8   5   7       92.51       86.90      8.94 o 
   9   5   7       51.43       50.14      8.69 o 
  10   5   7        0.01        6.27      4.18 o 
   0   6   7      179.94      197.98     15.41 o 
   1   6   7      319.69      351.64     14.52 o 
   2   6   7      691.13      661.86     11.68 o 
   3   6   7        4.08        8.90      3.69 o 
   4   6   7      187.93      173.56     14.46 o 
   5   6   7       85.33       72.93      7.72 o 
   6   6   7       53.77       42.11      7.23 o 
   7   6   7       45.17       54.94      8.09 o 
   8   6   7       31.38       43.37      6.49 o 
   9   6   7       66.54       72.61      9.47 o 
  10   6   7       12.73       12.27      3.97 o 
   0   7   7       22.68       15.09      5.89 o 
   1   7   7      223.77      256.12     15.32 o 
   2   7   7      223.51      193.94      8.70 o 
   3   7   7        8.86       11.99      3.35 o 
   4   7   7      227.64      251.59     13.35 o 
   5   7   7      496.28      579.13     18.48 o 
   6   7   7      266.50      303.65     15.70 o 
   7   7   7        9.82       12.58      3.57 o 
   8   7   7       73.67       71.11      8.96 o 
   9   7   7        2.35        9.83      4.99 o 
   0   8   7      328.41      314.58     23.59 o 
   1   8   7      255.87      250.83     10.09 o 
   2   8   7      245.46      241.30     12.99 o 
   3   8   7       51.14       57.15      6.46 o 
   4   8   7      279.50      311.19     23.71 o 
   5   8   7       42.05       40.22      5.99 o 
   6   8   7        6.10        9.32      4.39 o 
   7   8   7       49.17       43.67      6.37 o 
   8   8   7       27.63       25.11      5.61 o 
   0   9   7      148.35      165.70     10.88 o 
   1   9   7      142.61      129.63     12.84 o 
   2   9   7      163.34      171.10     10.93 o 
   3   9   7      106.59      123.20     12.99 o 
   4   9   7       18.86       26.13      5.75 o 
   5   9   7       19.74       15.36      4.34 o 
   6   9   7       30.41       29.82      6.08 o 
   7   9   7       58.68       50.32      8.68 o 
   0  10   7      181.31      198.01     24.00 o 
   1  10   7      117.32      135.27      9.36 o 
   2  10   7       27.00       27.15      4.72 o 
   3  10   7       12.80       23.16      5.48 o 
   4  10   7      151.88      135.12     14.64 o 
   5  10   7       42.06       44.60      8.00 o 
   6  10   7        8.40        9.10      3.85 o 
   0  11   7        6.51       12.75      7.84 o 
   1  11   7       16.73       12.65      4.80 o 
   2  11   7        5.81       11.97      4.85 o 
   3  11   7       25.25       20.58      5.27 o 
   4  11   7       43.41       36.56      6.10 o 
   0   0   8    28646.41    28623.87    212.15 o 
   1   0   8     5669.51     4760.79     30.78 o 
   2   0   8     2072.89     2119.95     21.89 o 
   3   0   8     1222.47     1185.39     13.30 o 
   4   0   8      791.91      799.41     22.05 o 
   5   0   8     1355.63     1373.40     53.91 o 
   6   0   8       55.60       49.89      8.99 o 
   7   0   8      320.56      290.91     30.00 o 
   8   0   8       41.31       45.37     10.86 o 
   9   0   8       55.04       46.70     12.68 o 
  10   0   8       51.18       48.42     10.00 o 
  11   0   8       13.43       15.38      7.51 o 
   0   1   8     4614.96     4008.62     28.93 o 
   1   1   8    26270.46    26150.60     82.68 o 
   2   1   8      357.35      317.53      6.52 o 
   3   1   8     1021.55      919.58      8.48 o 
   4   1   8     1426.03     1519.73     33.41 o 
   5   1   8       25.34       16.07      2.92 o 
   6   1   8      556.68      581.97     18.23 o 
   7   1   8      185.68      222.85     18.13 o 
   8   1   8       32.58       27.31      5.31 o 
   9   1   8       28.44       20.34      5.83 o 
  10   1   8        4.07        8.47      3.43 o 
  11   1   8       52.17       47.53     16.69 o 
   0   2   8     1224.89     1104.97     11.16 o 
   1   2   8       67.61       65.04      3.33 o 
   2   2   8     3429.20     3335.79     12.60 o 
   3   2   8      789.83      889.09     14.23 o 
   4   2   8     3206.36     3498.04     33.96 o 
   5   2   8     1427.95     1554.25     27.26 o 
   6   2   8        5.70        9.99      2.65 o 
   7   2   8      124.53      113.49     10.77 o 
   8   2   8       62.47       61.14      8.79 o 
   9   2   8       47.74       40.11      7.69 o 
  10   2   8       16.25       21.51      8.55 o 
  11   2   8       46.80       61.28     12.66 o 
   0   3   8     2583.44     2603.34     19.18 o 
   1   3   8     2446.77     2600.08     16.13 o 
   2   3   8      341.49      302.11      8.05 o 
   3   3   8     1004.08      989.55     19.33 o 
   4   3   8      400.84      362.14     10.60 o 
   5   3   8      151.14      135.04      7.60 o 
   6   3   8      213.80      210.40     10.07 o 
   7   3   8        9.35       10.10      3.59 o 
   8   3   8      227.40      223.10     10.07 o 
   9   3   8       47.20       45.90      6.46 o 
  10   3   8       68.72       64.50     12.40 o 
  11   3   8       32.92       22.87     15.65 o 
   0   4   8      498.49      600.74     17.08 o 
   1   4   8      611.19      619.36     10.80 o 
   2   4   8      109.65      125.65      8.28 o 
   3   4   8      417.86      453.81     14.85 o 
   4   4   8      349.11      320.87     14.99 o 
   5   4   8      530.89      570.61     13.41 o 
   6   4   8      194.51      181.23      7.84 o 
   7   4   8      145.89      147.94      9.42 o 
   8   4   8       52.59       57.26      7.53 o 
   9   4   8      101.82      117.53     13.45 o 
  10   4   8      105.02       91.18      9.67 o 
  11   4   8       15.45       16.97      6.13 o 
   0   5   8      217.51      229.76     15.43 o 
   1   5   8     1401.16     1504.23     15.55 o 
   2   5   8      344.35      306.77     11.52 o 
   3   5   8       48.96       46.57      4.49 o 
   4   5   8      159.61      164.05     11.82 o 
   5   5   8      111.29      117.01      7.55 o 
   6   5   8      833.38      836.71     21.26 o 
   7   5   8       89.20       93.08      8.22 o 
   8   5   8       27.95       19.38      4.36 o 
   9   5   8      175.52      206.70     13.61 o 
  10   5   8        5.05        9.95      4.80 o 
   0   6   8     1111.82     1172.35     25.45 o 
   1   6   8     1398.11     1511.56     25.51 o 
   2   6   8      155.62      143.08      8.57 o 
   3   6   8      253.71      305.89     13.21 o 
   4   6   8     1568.64     1661.94     40.50 o 
   5   6   8     1108.06     1200.32     28.54 o 
   6   6   8       68.22       60.65      6.28 o 
   7   6   8       31.13       33.26      6.02 o 
   8   6   8       29.06       29.12      5.60 o 
   9   6   8       12.31        9.76      4.44 o 
  10   6   8       30.46       35.97      8.32 o 
   0   7   8       97.69      103.69     10.89 o 
   1   7   8      567.21      598.00     15.34 o 
   2   7   8      100.32      106.57      7.35 o 
   3   7   8      126.41      131.53      8.65 o 
   4   7   8       27.70       28.41      4.30 o 
   5   7   8       10.35        8.51      4.81 o 
   6   7   8      185.90      185.03     11.69 o 
   7   7   8       93.20       99.90      9.48 o 
   8   7   8       48.07       51.23      7.64 o 
   9   7   8       18.36       19.52      5.80 o 
   0   8   8       23.22       26.26      4.81 o 
   1   8   8      332.68      319.34     11.90 o 
   2   8   8       11.13       10.56      2.78 o 
   3   8   8      182.35      174.41     16.56 o 
   4   8   8      274.56      271.07     15.50 o 
   5   8   8      181.98      169.30     19.82 o 
   6   8   8       35.20       31.18      7.18 o 
   7   8   8       75.70       88.70     11.41 o 
   8   8   8        2.86        8.43      5.11 o 
   0   9   8      107.31      142.15     16.98 o 
   1   9   8       10.14       13.99      3.60 o 
   2   9   8       74.30       68.70      7.10 o 
   3   9   8       52.65       43.92      6.19 o 
   4   9   8      235.71      272.03     21.10 o 
   5   9   8        9.07       14.80      5.02 o 
   6   9   8       12.11       16.06      4.40 o 
   7   9   8       59.18       57.64     11.04 o 
   0  10   8        6.06        5.15      5.11 o 
   1  10   8        4.45        7.35      3.83 o 
   2  10   8       80.72       79.14      7.59 o 
   3  10   8      251.76      291.11     17.07 o 
   4  10   8       59.35       45.57      7.78 o 
   5  10   8      157.11      181.48     14.39 o 
   6  10   8       15.89       14.87      4.16 o 
   0  11   8        6.72        2.58      7.75 o 
   1  11   8       15.33       11.74      4.87 o 
   2  11   8        0.16       10.01      3.58 o 
   3  11   8       17.78       15.44      5.10 o 
   4  11   8      123.27      144.44     11.21 o 
   1   0   9     1292.44     1306.13     24.03 o 
   2   0   9      736.10      658.92      9.35 o 
   3   0   9     1997.06     1870.48     21.60 o 
   4   0   9      831.66      769.85     22.72 o 
   5   0   9       37.15       25.77      5.77 o 
   6   0   9        6.31        3.30      8.05 o 
   7   0   9      191.35      201.45     34.35 o 
   8   0   9     1174.90     1121.71     49.20 o 
   9   0   9       63.57       50.12     10.16 o 
  10   0   9        0.11        2.52      8.19 o 
  11   0   9        1.55       11.53      6.54 o 
   0   1   9    18142.06    18328.32    127.03 o 
   1   1   9     6490.56     6181.94     26.25 o 
   2   1   9     3504.33     3360.10     19.04 o 
   3   1   9        7.01       14.12      1.89 o 
   4   1   9     1846.41     1745.10     30.47 o 
   5   1   9      327.13      368.02     16.14 o 
   6   1   9      983.25      944.84     24.10 o 
   7   1   9       46.96       43.39      7.84 o 
   8   1   9       24.60       26.21      6.47 o 
   9   1   9       25.14       31.69      6.62 o 
  10   1   9       23.20       16.04      4.40 o 
  11   1   9       69.11       73.14     12.52 o 
   0   2   9      331.15      284.82      8.52 o 
   1   2   9     1330.00     1317.99      9.36 o 
   2   2   9      313.43      300.45      5.67 o 
   3   2   9      988.43      845.27     15.32 o 
   4   2   9     1765.40     1810.02     19.50 o 
   5   2   9       42.61       25.19      4.13 o 
   6   2   9     1123.35     1166.77     31.29 o 
   7   2   9      217.48      188.83     12.50 o 
   8   2   9       41.61       42.47      7.05 o 
   9   2   9        5.86       15.88      5.67 o 
  10   2   9       18.98       18.53      6.44 o 
  11   2   9       17.25        9.90      9.63 o 
   0   3   9      364.61      342.59      8.50 o 
   1   3   9     1007.22      840.99     13.12 o 
   2   3   9      179.41      164.64      4.93 o 
   3   3   9      817.78      818.59     16.75 o 
   4   3   9      916.82      938.14     14.63 o 
   5   3   9      314.83      330.41     14.18 o 
   6   3   9       42.82       40.92      6.03 o 
   7   3   9      569.24      536.98     17.97 o 
   8   3   9       12.30       13.40      3.65 o 
   9   3   9      141.20      141.73     15.58 o 
  10   3   9        4.86        7.20      5.32 o 
  11   3   9       11.48        8.66      8.84 o 
   0   4   9     1250.36     1206.33     29.93 o 
   1   4   9      161.09      138.52      6.97 o 
   2   4   9      425.49      433.78     12.32 o 
   3   4   9      611.49      684.02     14.74 o 
   4   4   9      389.50      427.42     11.08 o 
   5   4   9      216.77      224.89     14.07 o 
   6   4   9      117.67      104.68      5.71 o 
   7   4   9      238.45      254.53      9.70 o 
   8   4   9        9.98       11.06      4.19 o 
   9   4   9       10.29        9.21      4.15 o 
  10   4   9        2.07        4.02      4.12 o 
  11   4   9       51.43       47.33      8.63 o 
   0   5   9       94.11      114.57     10.62 o 
   1   5   9     1182.15     1238.15     17.99 o 
   2   5   9      665.26      656.36     12.91 o 
   3   5   9      523.59      496.50     20.02 o 
   4   5   9      545.24      559.12     17.07 o 
   5   5   9      283.92      294.11     11.94 o 
   6   5   9      373.73      337.22     16.41 o 
   7   5   9       69.98       87.57     10.45 o 
   8   5   9       39.48       39.07      5.36 o 
   9   5   9       34.09       30.90      6.17 o 
  10   5   9      121.68      153.13     20.99 o 
   0   6   9       58.40       45.02      5.62 o 
   1   6   9      239.79      302.39     12.82 o 
   2   6   9      485.00      507.82     17.11 o 
   3   6   9       30.35       37.24      4.89 o 
   4   6   9       75.19       55.09     11.39 o 
   5   6   9      526.40      496.61     15.46 o 
   6   6   9      145.44      154.61     12.70 o 
   7   6   9      141.46      141.86     10.21 o 
   8   6   9       27.73       17.08      4.53 o 
   9   6   9       90.91       74.62     11.18 o 
  10   6   9       41.08       34.62      6.00 o 
   0   7   9       56.04       48.02      9.02 o 
   1   7   9      238.41      237.45     14.07 o 
   2   7   9      896.64      914.51     18.33 o 
   3   7   9      144.29      156.63     12.90 o 
   4   7   9       79.69       76.43      8.20 o 
   5   7   9       34.38       29.07      5.47 o 
   6   7   9      105.72      104.87     12.20 o 
   7   7   9       41.64       37.04      6.56 o 
   8   7   9        4.86       10.04      4.03 o 
   9   7   9        5.57       11.27      4.96 o 
   0   8   9       30.52       32.00      7.04 o 
   1   8   9      416.04      473.19     15.08 o 
   2   8   9      130.86      125.80      8.62 o 
   3   8   9       54.32       41.02      5.38 o 
   4   8   9        9.88        8.90      5.61 o 
   5   8   9       46.47       42.19      7.00 o 
   6   8   9       35.15       36.40      6.94 o 
   7   8   9       77.06       70.20     10.73 o 
   8   8   9       12.75       18.92      5.51 o 
   0   9   9       93.50       97.89     12.18 o 
   1   9   9        2.08        5.62      3.14 o 
   2   9   9       56.44       46.30      5.23 o 
   3   9   9      109.20      110.02     13.64 o 
   4   9   9        3.50        5.51      3.75 o 
   5   9   9       28.96       28.54      5.75 o 
   6   9   9        2.80        7.07      3.63 o 
   7   9   9       13.41        9.90      5.51 o 
   0  10   9       85.54       66.76     10.64 o 
   1  10   9        3.86        5.14      3.79 o 
   2  10   9       12.78       13.95      4.60 o 
   3  10   9        9.07       10.27      5.33 o 
   4  10   9       10.37       12.75      3.51 o 
   5  10   9       14.14       10.05      4.32 o 
   6  10   9       29.54       21.14      5.14 o 
   0  11   9       14.38        9.95      6.39 o 
   1  11   9       54.15       56.06      8.85 o 
   2  11   9       19.40       22.78      5.58 o 
   3  11   9      205.87      264.03     33.97 o 
   4  11   9       16.08       17.54      5.37 o 
   0   0  10    38387.01    40926.50    420.33 o 
   1   0  10      240.39      142.59      6.46 o 
   2   0  10     2976.44     2897.62     34.40 o 
   3   0  10      315.43      362.67     14.58 o 
   4   0  10        9.44       19.29      3.82 o 
   5   0  10        1.17        0.63      3.08 o 
   6   0  10      627.67      690.62     27.06 o 
   7   0  10        0.92       -2.10      9.66 o 
   8   0  10        1.02        9.00      6.21 o 
   9   0  10        4.52        2.85      5.91 o 
  10   0  10       30.06       20.83      8.17 o 
  11   0  10      156.63      172.61     26.36 o 
   0   1  10     7053.13     7304.94     63.61 o 
   1   1  10      145.32      129.19      3.48 o 
   2   1  10     1557.01     1655.38     11.99 o 
   3   1  10     1126.58     1168.53     19.60 o 
   4   1  10     1122.14     1363.96     43.70 o 
   5   1  10     1494.22     1675.38     28.75 o 
   6   1  10       64.57       82.88     10.19 o 
   7   1  10      286.84      301.84     26.08 o 
   8   1  10      334.13      383.53     15.99 o 
   9   1  10        4.97        7.74      3.41 o 
  10   1  10       15.71       13.63      5.50 o 
  11   1  10       18.44       22.62      7.88 o 
   0   2  10      286.62      454.16     10.81 o 
   1   2  10      586.43      537.89      5.87 o 
   2   2  10      133.10      141.04      3.44 o 
   3   2  10      387.05      395.96     11.87 o 
   4   2  10     2019.84     2244.84     25.79 o 
   5   2  10      254.78      260.16     13.34 o 
   6   2  10      183.93      200.98     11.42 o 
   7   2  10      759.95      798.07     20.23 o 
   8   2  10       20.92       24.70      6.15 o 
   9   2  10       18.73       27.14      6.76 o 
  10   2  10       92.83       90.05     16.58 o 
  11   2  10       58.29       52.55     15.87 o 
   0   3  10     1336.06     1432.13     14.03 o 
   1   3  10     1478.79     1404.48     12.79 o 
   2   3  10      248.24      301.67      7.92 o 
   3   3  10      232.57      207.92      8.07 o 
   4   3  10      111.65      121.60      5.58 o 
   5   3  10       58.50       63.03      4.78 o 
   6   3  10      265.76      251.96     12.09 o 
   7   3  10      702.28      788.45     18.60 o 
   8   3  10      109.80      100.42      9.95 o 
   9   3  10        4.10        6.53      3.89 o 
  10   3  10        6.84       11.20      5.82 o 
  11   3  10        6.29        6.63      7.08 o 
   0   4  10      264.84      239.63     10.77 o 
   1   4  10      274.46      261.88      8.06 o 
   2   4  10      306.38      247.07     11.03 o 
   3   4  10      287.47      268.37     10.45 o 
   4   4  10      311.06      288.15     12.98 o 
   5   4  10      152.08      120.22     10.17 o 
   6   4  10      357.64      305.91     10.81 o 
   7   4  10       75.61       81.79      9.80 o 
   8   4  10       56.42       38.30      5.60 o 
   9   4  10       28.89       26.36      5.67 o 
  10   4  10       23.17       26.33      6.25 o 
  11   4  10       11.00       10.90      5.69 o 
   0   5  10     2266.54     2415.26     36.05 o 
   1   5  10      148.63      164.88      8.68 o 
   2   5  10      815.57      774.98     12.17 o 
   3   5  10       42.67       39.27      3.61 o 
   4   5  10      936.66      881.54     17.31 o 
   5   5  10       95.58      107.23      8.40 o 
   6   5  10       42.06       46.68      5.99 o 
   7   5  10      308.82      319.75     18.84 o 
   8   5  10       34.30       42.09      6.41 o 
   9   5  10       29.77       37.22      6.86 o 
  10   5  10       11.00       12.36      5.02 o 
   0   6  10      492.76      467.76     24.09 o 
   1   6  10      263.78      252.43     11.73 o 
   2   6  10      252.37      251.35      9.35 o 
   3   6  10       25.26       25.47      5.53 o 
   4   6  10       83.87       87.79      5.80 o 
   5   6  10      853.76      859.57     23.32 o 
   6   6  10       48.83       53.83      5.61 o 
   7   6  10      102.90      104.98     10.69 o 
   8   6  10      137.59      164.42     12.51 o 
   9   6  10        5.47        9.03      4.02 o 
  10   6  10       14.15       14.59      5.44 o 
   0   7  10      159.78      193.57     20.52 o 
   1   7  10     1058.95     1157.39     21.35 o 
   2   7  10        3.60        6.13      1.55 o 
   3   7  10      828.92      793.76     32.20 o 
   4   7  10        9.34        9.53      3.09 o 
   5   7  10       69.60       66.03      7.68 o 
   6   7  10        8.96       15.74      5.54 o 
   7   7  10      139.37      156.66     11.92 o 
   8   7  10       55.78       41.14      7.23 o 
   9   7  10        1.78        5.85      3.93 o 
   0   8  10      390.36      481.70     21.12 o 
   1   8  10      257.18      291.42     14.13 o 
   2   8  10       59.52       53.51      5.95 o 
   3   8  10      147.40      172.68     11.90 o 
   4   8  10      386.51      441.00     18.17 o 
   5   8  10       39.08       39.43      6.29 o 
   6   8  10       25.30       24.69      5.04 o 
   7   8  10        3.57        5.33      4.40 o 
   8   8  10        6.24        6.62      4.34 o 
   0   9  10       10.84        6.61      2.62 o 
   1   9  10       74.77       62.28      8.32 o 
   2   9  10       99.65      113.52      8.64 o 
   3   9  10       34.75       39.63      6.50 o 
   4   9  10       85.18       93.51     10.46 o 
   5   9  10       53.93       59.55      8.54 o 
   6   9  10       15.53       11.18      3.85 o 
   7   9  10        0.99       14.03      5.12 o 
   0  10  10       31.41       25.45      7.65 o 
   1  10  10       42.40       29.27      5.92 o 
   2  10  10       97.65      112.51      8.01 o 
   3  10  10       21.23       14.07      4.01 o 
   4  10  10       34.63       33.82      6.70 o 
   5  10  10        7.92       11.74      4.24 o 
   6  10  10        2.89        7.62      3.75 o 
   0  11  10        3.96        7.42      5.98 o 
   1  11  10       18.70        8.12      4.96 o 
   2  11  10        1.20        0.45      3.89 o 
   3  11  10       74.08       61.82     15.14 o 
   4  11  10       60.65       62.60      9.75 o 
   1   0  11     2605.00     2197.61    134.96 o 
   2   0  11      187.20      155.52      6.70 o 
   3   0  11      202.51      270.12     11.11 o 
   4   0  11     2172.96     2344.89     85.04 o 
   5   0  11       60.53       69.98     14.92 o 
   6   0  11       66.51       52.49     11.92 o 
   7   0  11      746.13      783.48     31.95 o 
   8   0  11      447.72      504.73     35.76 o 
   9   0  11       84.27       70.38     18.62 o 
  10   0  11      589.53      690.25     47.33 o 
  11   0  11        9.85       11.76      6.98 o 
   0   1  11       49.98       50.32      6.04 o 
   1   1  11      328.11      336.02      5.79 o 
   2   1  11       58.53       49.75      2.90 o 
   3   1  11     2183.64     2180.92     17.07 o 
   4   1  11        4.26        9.84      1.98 o 
   5   1  11      544.01      492.75     13.17 o 
   6   1  11      631.79      696.51     20.30 o 
   7   1  11     2391.62     2529.30     27.74 o 
   8   1  11       24.10       25.78      5.66 o 
   9   1  11      111.54      110.15     10.06 o 
  10   1  11       36.59       30.95      6.70 o 
  11   1  11       34.99       25.12      9.78 o 
   0   2  11      612.05      498.25     18.31 o 
   1   2  11     2456.88     2185.45     14.10 o 
   2   2  11     1004.31      962.09      8.37 o 
   3   2  11      156.41      176.23      6.81 o 
   4   2  11       81.69       84.37      4.86 o 
   5   2  11      256.23      262.08     15.30 o 
   6   2  11      750.25      771.46     37.77 o 
   7   2  11      536.33      514.65     15.11 o 
   8   2  11       28.37       20.38      6.34 o 
   9   2  11      135.23      117.01     14.63 o 
  10   2  11       49.94       48.09     10.22 o 
  11   2  11        9.49        9.90      6.32 o 
   0   3  11       36.68       69.37      4.93 o 
   1   3  11      564.56      513.63      8.56 o 
   2   3  11       53.65       26.29      2.20 o 
   3   3  11      791.15      675.00     12.28 o 
   4   3  11       63.24       70.34      4.68 o 
   5   3  11       45.93       39.05      2.86 o 
   6   3  11      412.52      432.17     11.36 o 
   7   3  11      271.18      269.40     15.23 o 
   8   3  11      156.51      159.63     12.56 o 
   9   3  11       72.55       80.55      9.94 o 
  10   3  11       83.32       79.05     16.15 o 
  11   3  11       18.41       21.60      7.72 o 
   0   4  11       76.32      103.94      6.96 o 
   1   4  11     1084.41     1137.82     15.16 o 
   2   4  11      953.81      798.28     16.95 o 
   3   4  11      329.69      297.30     13.28 o 
   4   4  11      478.83      471.14     17.41 o 
   5   4  11      679.89      712.50     17.04 o 
   6   4  11      563.42      566.00     16.35 o 
   7   4  11      317.21      297.99     10.59 o 
   8   4  11       65.22       65.31      8.16 o 
   9   4  11       44.09       35.48      6.38 o 
  10   4  11       29.33       25.33      5.19 o 
  11   4  11        9.32       16.01      6.43 o 
   0   5  11      309.66      309.70     18.89 o 
   1   5  11      476.60      424.02     10.00 o 
   2   5  11      325.39      346.25     11.78 o 
   3   5  11       97.26      100.65     10.76 o 
   4   5  11      156.87      146.96     10.79 o 
   5   5  11      493.68      501.38     22.06 o 
   6   5  11       65.70       59.35      6.74 o 
   7   5  11      216.49      186.51     10.03 o 
   8   5  11       55.84       46.03      7.01 o 
   9   5  11       59.96       63.48     10.04 o 
  10   5  11       23.18       23.79      4.83 o 
   0   6  11        0.20        6.64      3.23 o 
   1   6  11     1029.74     1153.31     22.65 o 
   2   6  11       38.70       51.29      5.61 o 
   3   6  11      900.00     1003.79     20.65 o 
   4   6  11       80.75       88.56      8.25 o 
   5   6  11       42.80       30.71      4.62 o 
   6   6  11      161.92      173.72      8.69 o 
   7   6  11       26.09       22.83      4.93 o 
   8   6  11        8.55        6.43      5.00 o 
   9   6  11        3.96        3.52      4.41 o 
  10   6  11       43.85       41.65      7.82 o 
   0   7  11     1194.17     1342.22     39.45 o 
   1   7  11       75.26       62.21      5.50 o 
   2   7  11      773.92      814.19     21.07 o 
   3   7  11      433.01      444.00     14.83 o 
   4   7  11       58.22       66.42      7.33 o 
   5   7  11       37.17       24.17      5.05 o 
   6   7  11       73.41       83.62     10.45 o 
   7   7  11       93.43       97.32      8.52 o 
   8   7  11       21.01       22.42      5.16 o 
   9   7  11       11.79        6.88      3.88 o 
   0   8  11       17.84       14.96      4.79 o 
   1   8  11      199.00      214.86     12.16 o 
   2   8  11      344.66      390.80     17.23 o 
   3   8  11      228.71      228.59     21.08 o 
   4   8  11       15.74        9.51      4.93 o 
   5   8  11       86.38       97.70     10.97 o 
   6   8  11       28.20       22.06      4.47 o 
   7   8  11       14.36       20.54      5.48 o 
   8   8  11       30.64       30.36      6.27 o 
   0   9  11       32.24       20.01      4.81 o 
   1   9  11      131.48      136.24     12.92 o 
   2   9  11      247.72      287.57     20.31 o 
   3   9  11      231.81      260.19     19.79 o 
   4   9  11       32.21       25.99      4.84 o 
   5   9  11       60.99       66.66      7.33 o 
   6   9  11       34.77       28.80      5.57 o 
   7   9  11       60.26       55.82      9.84 o 
   0  10  11        7.55       14.27      4.46 o 
   1  10  11       13.53       13.85      4.94 o 
   2  10  11       21.98       26.69      5.33 o 
   3  10  11       46.44       55.87      8.33 o 
   4  10  11       35.13       32.07      5.28 o 
   5  10  11      100.71       96.61     10.10 o 
   6  10  11       19.55       12.70      4.38 o 
   0  11  11      200.38      257.37     24.15 o 
   1  11  11       52.54       51.56      8.85 o 
   2  11  11       39.04       23.19      5.26 o 
   3  11  11       21.74       12.23      4.34 o 
   4  11  11       53.45       39.44      6.63 o 
   0   0  12    15750.26    16370.43    210.73 o 
   1   0  12      246.41      198.06      8.69 o 
   2   0  12     3142.48     2937.72     14.93 o 
   3   0  12     3004.06     3013.59     41.41 o 
   4   0  12      304.72      314.52     15.92 o 
   5   0  12      368.67      439.10     14.53 o 
   6   0  12      519.96      568.44     31.38 o 
   7   0  12      978.13      957.66     37.68 o 
   8   0  12        3.74       11.09      7.97 o 
   9   0  12        5.21       13.86      6.57 o 
  10   0  12       50.60       25.07     22.08 o 
  11   0  12       59.12       49.49     10.99 o 
   0   1  12     7662.29     6953.76     65.26 o 
   1   1  12      706.82      665.84      5.32 o 
   2   1  12     1119.49      994.70      8.22 o 
   3   1  12      682.10      731.29     14.16 o 
   4   1  12      707.38      751.62     14.56 o 
   5   1  12       88.72       83.35      8.96 o 
   6   1  12      127.25      144.57     16.45 o 
   7   1  12      739.05      787.62     23.66 o 
   8   1  12      425.23      425.34     30.43 o 
   9   1  12       61.98       53.88      8.52 o 
  10   1  12       13.17       14.83      5.94 o 
  11   1  12        9.89       13.35      7.34 o 
   0   2  12      327.26      370.30      9.03 o 
   1   2  12      818.15      704.73     12.53 o 
   2   2  12      369.65      356.80      8.83 o 
   3   2  12      984.69     1063.46     19.24 o 
   4   2  12      421.92      408.63     12.09 o 
   5   2  12       12.82       13.73      2.46 o 
   6   2  12      994.01     1055.92     41.24 o 
   7   2  12      430.37      378.80     17.41 o 
   8   2  12       45.59       55.72      7.43 o 
   9   2  12        5.71        6.19      5.63 o 
  10   2  12        4.61       11.62      6.22 o 
  11   2  12       40.34       40.35     13.35 o 
   0   3  12      978.44      863.29     18.75 o 
   1   3  12     5323.80     5318.46     28.78 o 
   2   3  12      171.43      126.43      4.84 o 
   3   3  12      856.80      791.04     12.51 o 
   4   3  12      179.51      155.49      5.75 o 
   5   3  12      544.07      515.81     16.22 o 
   6   3  12      100.58       96.05      9.15 o 
   7   3  12      132.11      128.51      9.26 o 
   8   3  12        5.22        8.17      2.24 o 
   9   3  12        1.39        7.06      5.05 o 
  10   3  12       21.25       15.29      5.43 o 
  11   3  12       17.15       15.31      7.55 o 
   0   4  12      263.79      190.66     10.44 o 
   1   4  12     1124.90     1141.45     21.61 o 
   2   4  12      204.30      166.44      8.96 o 
   3   4  12      290.97      291.20     13.44 o 
   4   4  12      156.12      159.71     10.95 o 
   5   4  12       14.73       12.06      4.59 o 
   6   4  12      542.34      518.12     14.75 o 
   7   4  12      367.52      396.96     24.55 o 
   8   4  12       33.98       27.16      5.12 o 
   9   4  12       15.09       24.57      6.59 o 
  10   4  12       20.63       23.47      6.93 o 
  11   4  12       76.56       68.63     12.79 o 
   0   5  12      472.32      464.25     13.43 o 
   1   5  12      315.05      361.90      9.94 o 
   2   5  12      980.23     1055.28     17.14 o 
   3   5  12     1101.02     1130.75     29.08 o 
   4   5  12      578.70      556.41     15.12 o 
   5   5  12       14.48       17.74      3.73 o 
   6   5  12      126.02      128.37      7.06 o 
   7   5  12      105.56      102.61      7.76 o 
   8   5  12       38.72       40.94      5.84 o 
   9   5  12       11.63       14.02      4.28 o 
  10   5  12       55.06       47.41      8.41 o 
   0   6  12     1128.48     1126.86     23.95 o 
   1   6  12      907.69      977.39     23.41 o 
   2   6  12      236.38      219.01     10.59 o 
   3   6  12       38.52       37.69      6.39 o 
   4   6  12     1153.30     1238.48     24.85 o 
   5   6  12      201.69      192.88      9.25 o 
   6   6  12       37.68       37.46      4.76 o 
   7   6  12        9.63        8.74      3.92 o 
   8   6  12       56.04       50.28      7.94 o 
   9   6  12       21.75       18.90      5.84 o 
  10   6  12       68.36       74.24     10.67 o 
   0   7  12      125.76      114.68     12.16 o 
   1   7  12      384.92      381.90     14.42 o 
   2   7  12      186.85      179.31     12.43 o 
   3   7  12      293.54      372.31     13.43 o 
   4   7  12      134.73      132.24      8.79 o 
   5   7  12       43.67       31.25      4.92 o 
   6   7  12       24.03       24.84      6.03 o 
   7   7  12       21.88       28.94      5.30 o 
   8   7  12      118.17      137.33     13.68 o 
   9   7  12       60.79       59.29      9.60 o 
   0   8  12      283.94      335.31     21.41 o 
   1   8  12        0.07        4.87      3.65 o 
   2   8  12      236.04      281.54     12.97 o 
   3   8  12      172.90      166.64     20.90 o 
   4   8  12       22.07       18.56      4.84 o 
   5   8  12        6.47        6.98      4.04 o 
   6   8  12        6.20        6.67      3.03 o 
   7   8  12       30.91       29.66      7.12 o 
   8   8  12       40.95       33.70      7.22 o 
   0   9  12       32.08       30.36      6.86 o 
   1   9  12        8.88        8.26      3.20 o 
   2   9  12      106.98      122.09     10.21 o 
   3   9  12       27.88       33.21      5.82 o 
   4   9  12       52.19       54.40      8.27 o 
   5   9  12       36.71       39.82      6.16 o 
   6   9  12        1.48        4.77      3.71 o 
   7   9  12       15.06       21.61      6.36 o 
   0  10  12       87.26      105.11     17.98 o 
   1  10  12       88.91       94.37     14.14 o 
   2  10  12       30.76       25.50      5.93 o 
   3  10  12       11.67       11.86      4.79 o 
   4  10  12       32.14       35.62      6.96 o 
   5  10  12        1.54        3.50      3.74 o 
   6  10  12       32.36       26.33      5.65 o 
   0  11  12       35.21       22.84      9.15 o 
   1  11  12       17.66       12.20      4.22 o 
   2  11  12       68.19       43.80     10.08 o 
   3  11  12       26.18       25.98      6.35 o 
   4  11  12        9.61       11.65      3.91 o 
   1   0  13      482.78      524.42     13.91 o 
   2   0  13     2326.94     2143.65     21.30 o 
   3   0  13     1390.10     1683.06     36.63 o 
   4   0  13      812.94      847.91     15.83 o 
   5   0  13      636.10      640.29     20.70 o 
   6   0  13     1017.31     1054.85     38.81 o 
   7   0  13        4.95       19.91     10.58 o 
   8   0  13      147.68      116.98     22.84 o 
   9   0  13       79.91       98.05     18.46 o 
  10   0  13       15.89       15.40      8.17 o 
  11   0  13      137.63      146.09     36.53 o 
   0   1  13     1638.43     1733.63     35.86 o 
   1   1  13      772.28      718.73      5.68 o 
   2   1  13      868.79      845.86     10.72 o 
   3   1  13     2232.36     2297.33     17.81 o 
   4   1  13      798.40      870.29     15.40 o 
   5   1  13      310.83      312.31     13.30 o 
   6   1  13      134.39      127.95     15.27 o 
   7   1  13      179.30      233.40     21.86 o 
   8   1  13      173.80      186.70     18.90 o 
   9   1  13       49.65       43.14      9.34 o 
  10   1  13       50.50       51.87      9.84 o 
  11   1  13       52.82       34.36     11.48 o 
   0   2  13      578.34      450.12     14.06 o 
   1   2  13     2628.82     2672.99     21.85 o 
   2   2  13      993.62      979.31     25.71 o 
   3   2  13       26.59       20.05      2.18 o 
   4   2  13     1258.56     1451.78     15.68 o 
   5   2  13       54.53       52.21      5.88 o 
   6   2  13      217.45      212.28     13.50 o 
   7   2  13     1383.47     1541.24     34.27 o 
   8   2  13       75.88       82.47      8.79 o 
   9   2  13       58.15       43.37      6.48 o 
  10   2  13       94.45      126.97     17.10 o 
  11   2  13       27.66       25.21      6.24 o 
   0   3  13      222.82      206.79      9.03 o 
   1   3  13      826.08      877.13     15.46 o 
   2   3  13      221.42      202.95      6.67 o 
   3   3  13     1005.80      932.38     18.95 o 
   4   3  13      473.62      477.33      8.46 o 
   5   3  13       41.47       41.21      4.25 o 
   6   3  13       95.71       76.41      8.19 o 
   7   3  13        9.92       14.95      3.80 o 
   8   3  13       99.86      103.71     10.28 o 
   9   3  13       46.89       49.28      8.07 o 
  10   3  13       20.22       13.17      5.87 o 
  11   3  13        8.43       11.21      5.97 o 
   0   4  13      272.18      317.84     14.79 o 
   1   4  13     1968.05     2021.28     21.16 o 
   2   4  13     1629.68     1647.16     30.52 o 
   3   4  13       29.24       30.12      4.13 o 
   4   4  13      201.28      219.65     12.09 o 
   5   4  13      172.60      173.70      9.46 o 
   6   4  13      684.15      671.40     27.67 o 
   7   4  13       43.12       33.92      5.78 o 
   8   4  13       57.98       51.64      6.75 o 
   9   4  13        6.60        8.34      3.10 o 
  10   4  13        5.52       11.08      4.88 o 
  11   4  13       53.84       42.29     13.03 o 
   0   5  13      271.55      228.76     15.06 o 
   1   5  13      532.52      501.11     11.52 o 
   2   5  13      226.96      222.70     14.13 o 
   3   5  13      925.44      986.54     26.11 o 
   4   5  13      399.40      377.70     20.96 o 
   5   5  13      110.49       99.25      9.57 o 
   6   5  13       14.42       11.45      3.62 o 
   7   5  13      129.43      135.06     12.79 o 
   8   5  13        2.37        6.84      3.74 o 
   9   5  13       33.79       29.16      5.64 o 
  10   5  13       15.80       11.48      3.61 o 
   0   6  13      756.10      694.08     34.90 o 
   1   6  13      393.57      403.94     18.74 o 
   2   6  13      573.92      614.89     19.23 o 
   3   6  13      194.78      194.66     11.02 o 
   4   6  13      381.32      393.09     17.47 o 
   5   6  13      128.68      156.59     11.93 o 
   6   6  13      151.83      135.23      9.78 o 
   7   6  13       43.29       36.24      5.63 o 
   8   6  13       29.62       29.77      5.68 o 
   9   6  13       12.66       13.91      4.30 o 
  10   6  13       47.16       46.07      8.53 o 
   0   7  13        9.63       11.46      4.26 o 
   1   7  13      959.28      937.84     26.15 o 
   2   7  13     1452.79     1609.53     35.47 o 
   3   7  13       25.39       29.20      4.58 o 
   4   7  13        3.13        9.95      4.85 o 
   5   7  13       74.79       86.46      9.21 o 
   6   7  13        7.93       15.71      4.55 o 
   7   7  13       36.33       40.68      6.78 o 
   8   7  13       28.07       21.88      4.58 o 
   9   7  13       14.20       17.68      5.31 o 
   0   8  13      206.34      245.68     12.83 o 
   1   8  13      265.19      294.15     15.12 o 
   2   8  13      125.90      108.25      8.05 o 
   3   8  13       29.34       30.45      4.74 o 
   4   8  13      142.76      148.03     12.74 o 
   5   8  13      194.26      185.85     12.83 o 
   6   8  13        1.64        8.81      3.13 o 
   7   8  13       15.85       19.29      5.50 o 
   8   8  13        0.11        0.62      5.67 o 
   0   9  13      143.49      140.73     12.40 o 
   1   9  13        8.58        7.00      3.44 o 
   2   9  13       40.32       40.81      5.35 o 
   3   9  13       23.72       24.23      5.50 o 
   4   9  13       58.48       73.00     10.41 o 
   5   9  13       15.23       15.96      4.37 o 
   6   9  13        9.69       11.00      4.56 o 
   7   9  13       43.94       44.54      8.22 o 
   0  10  13        0.14        7.19      4.80 o 
   1  10  13        5.76        4.14      2.69 o 
   2  10  13       19.54       14.00      4.21 o 
   3  10  13       53.73       53.94      9.17 o 
   4  10  13      172.52      177.84     18.52 o 
   5  10  13        1.41        2.49      4.11 o 
   6  10  13       31.23       18.79      5.49 o 
   0  11  13        7.97       18.50      9.33 o 
   1  11  13       75.58       69.05     10.84 o 
   2  11  13       51.75       33.86      8.41 o 
   3  11  13       30.88       25.38      5.88 o 
   4  11  13        5.56       12.29      4.40 o 
   0   0  14      275.93      208.09      8.65 o 
   1   0  14     4423.10     4164.56     40.25 o 
   2   0  14     2404.99     2674.64     41.96 o 
   3   0  14      468.59      501.77     14.75 o 
   4   0  14      240.81      202.55     13.00 o 
   5   0  14      409.90      430.83     15.85 o 
   6   0  14      791.94      883.85     37.44 o 
   7   0  14       14.07       25.33      8.09 o 
   8   0  14       80.65       64.88     14.11 o 
   9   0  14       18.16        9.39      8.57 o 
  10   0  14       27.29       23.65      9.07 o 
  11   0  14      151.59      168.89     22.17 o 
   0   1  14       80.11      113.12     12.90 o 
   1   1  14       76.15       59.64      3.84 o 
   2   1  14     3140.62     3359.63     22.16 o 
   3   1  14     1046.42      979.03     16.22 o 
   4   1  14      418.96      433.32     12.73 o 
   5   1  14      214.05      203.74     10.69 o 
   6   1  14       85.43       80.55     12.67 o 
   7   1  14      467.86      508.41     18.10 o 
   8   1  14       19.20       18.96      5.95 o 
   9   1  14       60.90       50.97      6.82 o 
  10   1  14        0.97        2.65      2.78 o 
  11   1  14       16.87       21.14      8.25 o 
   0   2  14      855.67      919.69     10.40 o 
   1   2  14     1067.48      969.36     15.64 o 
   2   2  14     9718.12    10145.30    107.38 o 
   3   2  14      602.97      687.32     13.41 o 
   4   2  14       61.96       60.15      5.01 o 
   5   2  14       17.29       12.60      2.37 o 
   6   2  14      125.79      135.89      9.96 o 
   7   2  14       90.35       90.82      8.05 o 
   8   2  14       13.63       17.63      5.05 o 
   9   2  14       28.55       23.81      6.02 o 
  10   2  14       13.16       17.02      8.41 o 
  11   2  14        8.68       13.61      3.96 o 
   0   3  14       50.71       44.88      4.37 o 
   1   3  14      220.03      204.16      7.68 o 
   2   3  14      296.31      284.82      8.11 o 
   3   3  14       59.58       45.14      4.02 o 
   4   3  14      227.84      229.93      9.95 o 
   5   3  14      100.83      106.45      6.48 o 
   6   3  14       55.78       52.61      4.10 o 
   7   3  14      134.82      141.72     11.54 o 
   8   3  14       27.13       18.40      4.85 o 
   9   3  14       50.41       42.87      8.13 o 
  10   3  14       30.17       37.45      8.60 o 
  11   3  14        6.17        9.82      5.53 o 
   0   4  14       43.97       27.82      4.12 o 
   1   4  14      695.41      673.86     18.57 o 
   2   4  14      601.17      589.22     21.47 o 
   3   4  14      769.91      717.28     28.19 o 
   4   4  14      202.65      197.31      9.29 o 
   5   4  14      298.41      309.22     14.96 o 
   6   4  14      183.81      191.51     14.14 o 
   7   4  14        4.03        6.03      3.23 o 
   8   4  14       69.35       66.17      9.33 o 
   9   4  14       20.87       24.46      5.20 o 
  10   4  14       47.88       48.83     10.26 o 
   0   5  14      133.27      124.61     13.41 o 
   1   5  14      157.70      160.31      9.82 o 
   2   5  14      252.89      204.49      8.26 o 
   3   5  14      115.01      111.99      9.64 o 
   4   5  14     1878.55     2093.22     35.31 o 
   5   5  14      173.53      181.31      9.07 o 
   6   5  14      457.59      523.63     17.44 o 
   7   5  14       56.88       57.12      5.84 o 
   8   5  14      114.55      120.41     11.71 o 
   9   5  14        8.32        6.57      4.29 o 
  10   5  14       28.13       23.30      6.51 o 
   0   6  14     1562.81     1623.34     40.19 o 
   1   6  14      154.03      153.85     11.14 o 
   2   6  14      642.75      556.32     25.24 o 
   3   6  14      162.90      171.97     10.45 o 
   4   6  14      377.28      388.20     15.54 o 
   5   6  14       47.99       53.63      5.88 o 
   6   6  14      125.28      138.54     10.78 o 
   7   6  14       78.66       87.22      8.65 o 
   8   6  14       58.02       69.31      9.30 o 
   9   6  14       78.45       68.29     11.47 o 
  10   6  14       12.93       16.16      6.21 o 
   0   7  14      347.93      364.29     22.07 o 
   1   7  14      212.74      236.53     14.69 o 
   2   7  14      191.19      193.53     16.50 o 
   3   7  14      168.02      186.48     10.98 o 
   4   7  14       63.27       70.71      7.71 o 
   5   7  14      224.52      228.95     12.38 o 
   6   7  14        0.43        4.46      4.16 o 
   7   7  14       20.28       17.92      4.07 o 
   8   7  14       45.25       51.83      8.30 o 
   9   7  14       24.56       26.51      6.16 o 
   0   8  14      249.49      280.62     18.95 o 
   1   8  14      177.81      186.89     13.22 o 
   2   8  14       44.99       40.94      5.10 o 
   3   8  14       56.62       66.38      7.57 o 
   4   8  14      100.70      117.97      8.90 o 
   5   8  14       64.75       68.80      8.15 o 
   6   8  14       47.81       40.00      7.60 o 
   7   8  14       13.06       18.10      5.39 o 
   8   8  14       85.88       93.47     15.49 o 
   0   9  14        0.67        6.99      5.78 o 
   1   9  14       15.50       14.87      3.22 o 
   2   9  14       59.64       54.46      6.78 o 
   3   9  14       56.06       60.19      8.85 o 
   4   9  14       95.24       76.85      9.05 o 
   5   9  14       92.85       91.84     14.02 o 
   6   9  14        2.39        6.63      3.54 o 
   7   9  14       18.37       14.92      5.55 o 
   0  10  14       82.48       84.70     15.10 o 
   1  10  14       55.83       60.82      9.44 o 
   2  10  14       12.77       14.57      4.24 o 
   3  10  14       43.80       44.95      6.36 o 
   4  10  14        0.09        5.80      4.08 o 
   5  10  14        5.78        8.20      4.95 o 
   6  10  14       29.43       15.11      4.80 o 
   0  11  14        0.00        4.55      9.05 o 
   1  11  14       50.05       32.39      7.49 o 
   2  11  14       28.66       25.37      6.10 o 
   3  11  14       28.13       34.47      8.15 o 
   1   0  15        0.01        1.05      2.04 o 
   2   0  15        2.62        8.41      1.61 o 
   3   0  15      331.85      353.12     16.38 o 
   4   0  15     1525.21     1646.59     29.65 o 
   5   0  15      439.17      459.65     15.41 o 
   6   0  15     1561.47     1706.70     51.40 o 
   7   0  15       58.46       58.06     13.25 o 
   8   0  15        2.98        7.40      6.01 o 
   9   0  15        7.38       23.50      9.33 o 
  10   0  15      122.83      118.25     29.71 o 
  11   0  15       99.28       95.57     28.33 o 
   0   1  15     2849.74     2620.43     28.62 o 
   1   1  15      235.43      261.38      5.46 o 
   2   1  15     1668.74     1601.04     14.51 o 
   3   1  15        2.09        4.13      1.35 o 
   4   1  15      153.54      174.02      7.62 o 
   5   1  15      331.66      280.25     12.62 o 
   6   1  15       23.17       21.54      5.95 o 
   7   1  15      115.89      108.30     13.42 o 
   8   1  15      113.07       98.07     10.72 o 
   9   1  15       11.77       17.43      5.88 o 
  10   1  15       29.93       21.62      5.79 o 
  11   1  15        2.56        8.30      5.43 o 
   0   2  15     9067.45     9232.58     69.81 o 
   1   2  15      888.85      818.59     13.12 o 
   2   2  15      937.62      898.18     34.98 o 
   3   2  15     1198.84     1194.96     13.47 o 
   4   2  15       70.04       55.29      4.77 o 
   5   2  15     1200.08     1179.74     20.39 o 
   6   2  15      161.44      169.87     11.16 o 
   7   2  15      235.24      185.80     11.37 o 
   8   2  15      333.61      339.60     25.39 o 
   9   2  15       55.71       68.43     11.40 o 
  10   2  15       84.23       94.42     13.23 o 
  11   2  15       26.32       20.60      5.55 o 
   0   3  15     2950.81     3238.18     28.42 o 
   1   3  15      859.79      770.52     14.59 o 
   2   3  15     1813.68     1752.99     17.68 o 
   3   3  15      152.56      129.93      9.83 o 
   4   3  15       37.09       43.37      4.12 o 
   5   3  15      174.48      195.10      8.22 o 
   6   3  15      146.66      108.76      8.03 o 
   7   3  15      181.77      169.88     11.44 o 
   8   3  15       10.18       12.27      3.51 o 
   9   3  15       16.98       16.91      7.30 o 
  10   3  15        5.10        9.62      5.31 o 
  11   3  15       56.27       57.52     17.58 o 
   0   4  15      468.60      496.80     22.47 o 
   1   4  15      570.95      567.38     15.10 o 
   2   4  15      227.45      220.66      9.12 o 
   3   4  15        8.43       10.61      1.71 o 
   4   4  15      343.06      381.41     16.57 o 
   5   4  15     1871.99     1962.31     33.34 o 
   6   4  15     1159.92     1186.35     45.46 o 
   7   4  15       26.43       22.17      4.25 o 
   8   4  15       24.64       25.87      4.60 o 
   9   4  15        5.94        3.36      2.67 o 
  10   4  15       42.62       46.07      9.54 o 
   0   5  15      767.61      808.10     19.80 o 
   1   5  15      109.56       92.00      7.12 o 
   2   5  15      164.53      136.59      7.47 o 
   3   5  15      477.99      526.33     21.51 o 
   4   5  15      114.76      144.13     12.75 o 
   5   5  15       69.27       72.89      8.00 o 
   6   5  15      109.87      101.54     10.18 o 
   7   5  15       99.01       95.42      8.80 o 
   8   5  15       70.98       69.53      8.79 o 
   9   5  15       73.34       70.79     10.24 o 
  10   5  15        5.82        3.53      5.22 o 
   0   6  15      126.10      128.91     13.65 o 
   1   6  15        9.01       10.07      3.49 o 
   2   6  15     1116.42     1111.56     32.68 o 
   3   6  15      179.33      197.24      9.10 o 
   4   6  15       52.23       51.98      6.48 o 
   5   6  15       81.70       74.86      7.32 o 
   6   6  15       99.08       83.76      9.62 o 
   7   6  15      102.21      103.10     11.04 o 
   8   6  15      125.60      151.50     15.01 o 
   9   6  15       27.66       27.87      6.27 o 
   0   7  15      192.38      233.99     18.93 o 
   1   7  15      666.00      685.63     17.68 o 
   2   7  15      358.70      398.80     15.37 o 
   3   7  15      143.33      143.97      9.15 o 
   4   7  15      187.44      201.49     13.54 o 
   5   7  15      703.73      781.20     13.93 o 
   6   7  15        5.56        4.98      3.98 o 
   7   7  15      115.76      123.63     10.73 o 
   8   7  15      168.75      175.94     23.45 o 
   9   7  15        7.56        6.87      3.47 o 
   0   8  15       39.15       36.87      7.96 o 
   1   8  15      207.12      218.19      8.75 o 
   2   8  15       33.59       36.97      5.32 o 
   3   8  15        2.59        6.65      3.06 o 
   4   8  15       12.16       13.23      3.66 o 
   5   8  15       27.44       24.66      6.48 o 
   6   8  15       21.15       24.16      5.98 o 
   7   8  15       54.06       53.99      7.67 o 
   8   8  15        7.95        6.51      3.69 o 
   0   9  15      151.06      153.62     22.10 o 
   1   9  15       88.08       98.21      8.31 o 
   2   9  15        4.07        6.49      2.46 o 
   3   9  15      141.11      158.88     14.66 o 
   4   9  15       36.67       46.75      6.01 o 
   5   9  15        5.77        8.44      3.19 o 
   6   9  15       26.89       25.69      6.31 o 
   7   9  15       19.44       13.35      5.04 o 
   0  10  15        4.09        7.80      4.27 o 
   1  10  15       91.35       83.86      9.18 o 
   2  10  15       31.71       26.12      5.47 o 
   3  10  15       42.82       49.50      8.86 o 
   4  10  15       14.38       16.62      4.57 o 
   5  10  15       76.98       89.38     16.04 o 
   0  11  15       23.48       33.14     11.99 o 
   1  11  15      153.22      174.37     25.69 o 
   2  11  15        0.15        3.78      3.49 o 
   3  11  15       19.05       20.46      5.64 o 
   0   0  16     2066.93     2247.27     31.80 o 
   1   0  16     3199.79     3207.42     33.86 o 
   2   0  16      105.21      120.49      9.90 o 
   3   0  16     1598.26     1553.18     36.48 o 
   4   0  16     1487.75     1572.34     28.74 o 
   5   0  16     1347.63     1530.45     37.42 o 
   6   0  16      426.20      433.24     26.66 o 
   7   0  16      262.31      273.30     24.29 o 
   8   0  16       26.55       25.88      9.72 o 
   9   0  16       21.13       28.34      8.95 o 
  10   0  16       55.67       73.79     15.68 o 
  11   0  16        9.69        5.81     13.16 o 
   0   1  16     3266.79     3387.03     24.49 o 
   1   1  16      535.61      576.02     18.84 o 
   2   1  16     2011.33     2155.88     30.35 o 
   3   1  16      265.08      261.61      8.24 o 
   4   1  16      852.08      942.54     15.25 o 
   5   1  16      258.70      250.19     16.71 o 
   6   1  16     1224.38     1331.96     35.69 o 
   7   1  16     1259.04     1330.26     39.73 o 
   8   1  16       93.30       85.80     10.51 o 
   9   1  16        2.22        2.11      3.74 o 
  10   1  16      159.02      183.34     25.21 o 
  11   1  16       20.45       16.10      5.05 o 
   0   2  16     3895.10     3752.65     63.91 o 
   1   2  16     2217.79     2176.03     26.59 o 
   2   2  16     3409.57     3610.14     24.19 o 
   3   2  16      613.81      701.86     13.23 o 
   4   2  16      146.91      134.79      8.15 o 
   5   2  16      194.44      185.02      8.90 o 
   6   2  16      703.05      661.45     16.38 o 
   7   2  16      169.94      170.94     16.66 o 
   8   2  16      382.63      390.87     19.28 o 
   9   2  16        3.12        4.69      4.60 o 
  10   2  16      188.68      199.04     25.19 o 
  11   2  16      212.51      253.43     37.01 o 
   0   3  16      120.90       91.48      8.37 o 
   1   3  16     3202.46     3295.84     27.27 o 
   2   3  16      139.68      130.85      7.04 o 
   3   3  16     1575.68     1749.55     27.72 o 
   4   3  16       10.25        5.52      1.78 o 
   5   3  16      588.73      594.62     14.82 o 
   6   3  16      250.10      239.72      9.91 o 
   7   3  16      258.02      268.21     14.64 o 
   8   3  16      297.00      317.65     11.70 o 
   9   3  16       33.47       22.77      5.45 o 
  10   3  16       27.35       18.61      5.87 o 
  11   3  16        0.05        5.90      7.23 o 
   0   4  16     3206.40     3465.90     45.16 o 
   1   4  16      276.82      298.01     10.93 o 
   2   4  16      265.10      276.16     17.45 o 
   3   4  16      591.18      601.18     12.35 o 
   4   4  16       66.60       50.50      4.56 o 
   5   4  16      133.50       92.06      7.20 o 
   6   4  16        4.46        7.73      2.45 o 
   7   4  16      128.04      126.18      8.15 o 
   8   4  16       64.76       79.95      9.64 o 
   9   4  16       67.29       77.15      8.74 o 
  10   4  16      170.69      184.59     31.40 o 
   0   5  16       21.30       10.83      5.52 o 
   1   5  16      268.32      254.39     11.14 o 
   2   5  16     1779.11     1759.72     29.49 o 
   3   5  16      348.80      372.39     16.30 o 
   4   5  16       23.14       23.79      4.75 o 
   5   5  16       80.34       92.43      9.07 o 
   6   5  16       53.93       58.33      6.71 o 
   7   5  16      326.99      323.75     18.01 o 
   8   5  16      104.59      121.77     11.29 o 
   9   5  16       11.98       10.05      4.02 o 
  10   5  16       17.32       15.58      5.05 o 
   0   6  16      333.37      317.76     18.42 o 
   1   6  16      123.01      116.66     10.66 o 
   2   6  16      158.16      149.14      8.58 o 
   3   6  16       59.87       63.36      6.35 o 
   4   6  16      324.35      354.50     10.49 o 
   5   6  16       37.92       30.71      5.05 o 
   6   6  16       10.46        8.21      4.89 o 
   7   6  16       52.61       59.85      7.64 o 
   8   6  16       14.01       13.41      4.05 o 
   9   6  16        8.28       10.76      4.80 o 
   0   7  16      188.13      185.90     11.13 o 
   1   7  16      498.66      575.48     16.22 o 
   2   7  16      193.51      244.31     12.72 o 
   3   7  16      182.33      184.44      9.79 o 
   4   7  16       72.65       70.02      5.89 o 
   5   7  16      124.48      138.30     12.69 o 
   6   7  16      184.18      188.79     23.22 o 
   7   7  16       34.80       48.20      7.92 o 
   8   7  16        6.44        8.17      4.47 o 
   9   7  16       50.97       35.51      6.22 o 
   0   8  16        0.17        7.28      4.61 o 
   1   8  16      449.11      519.09     10.58 o 
   2   8  16        1.58        2.88      4.49 o 
   3   8  16        8.84        8.89      4.06 o 
   4   8  16       98.07      103.47     10.48 o 
   5   8  16      114.48      120.25     11.29 o 
   6   8  16       37.16       37.23      7.17 o 
   7   8  16        8.13       10.35      4.96 o 
   8   8  16       16.45       14.03      4.60 o 
   0   9  16        5.94        2.53      5.65 o 
   1   9  16       39.24       41.17      6.21 o 
   2   9  16      133.40      158.02     13.84 o 
   3   9  16       20.47       15.96      4.49 o 
   4   9  16        3.27        2.97      2.91 o 
   5   9  16       36.12       30.58      5.58 o 
   6   9  16       93.09       86.14      9.43 o 
   7   9  16       16.26       19.79      5.04 o 
   0  10  16        2.77        3.72      5.46 o 
   1  10  16        3.03        4.78      4.18 o 
   2  10  16       19.66       19.66      4.58 o 
   3  10  16       37.07       29.79      4.78 o 
   4  10  16       28.08       22.01      5.33 o 
   5  10  16      197.93      206.44     30.52 o 
   0  11  16      245.73      298.52     53.69 o 
   1  11  16       32.52       20.03      5.48 o 
   2  11  16       13.62       13.37      3.90 o 
   3  11  16       16.96       12.30      3.89 o 
   1   0  17      437.11      373.10     22.67 o 
   2   0  17      894.68     1108.77     31.88 o 
   3   0  17      453.97      468.79     14.72 o 
   4   0  17     4722.70     4896.25     99.93 o 
   5   0  17       10.32        7.77      4.95 o 
   6   0  17      207.47      263.82     32.73 o 
   7   0  17      320.43      312.97     52.03 o 
   8   0  17      689.14      772.02     55.24 o 
   9   0  17       13.53       10.42      5.97 o 
  10   0  17        8.06        3.42      8.04 o 
  11   0  17       50.15       32.57     18.80 o 
   0   1  17     1833.44     1539.81     25.93 o 
   1   1  17     6481.92     6711.62     66.62 o 
   2   1  17     2059.48     2101.60     49.53 o 
   3   1  17      849.37      906.24     11.59 o 
   4   1  17      381.72      458.29     13.52 o 
   5   1  17      382.57      373.22     18.12 o 
   6   1  17     1591.50     1752.85     42.79 o 
   7   1  17       80.25       94.58     12.68 o 
   8   1  17       27.78       26.85      7.30 o 
   9   1  17        6.16        7.66      3.77 o 
  10   1  17       66.61       71.10     12.58 o 
  11   1  17      190.66      192.58     33.61 o 
   0   2  17        6.81       18.79      3.48 o 
   1   2  17     1388.59     1393.04     23.88 o 
   2   2  17      926.80      847.63     38.28 o 
   3   2  17       32.18       47.37      4.53 o 
   4   2  17      160.22      179.47      9.23 o 
   5   2  17      489.10      492.39     16.71 o 
   6   2  17       74.65       58.05      6.48 o 
   7   2  17      399.01      424.40     17.02 o 
   8   2  17      196.36      184.95     14.03 o 
   9   2  17      179.73      213.37     15.66 o 
  10   2  17       45.13       37.36      7.76 o 
  11   2  17       16.58       22.71      6.15 o 
   0   3  17       23.66       10.85      2.64 o 
   1   3  17      577.66      648.29     17.96 o 
   2   3  17      209.85      225.81      8.12 o 
   3   3  17      126.56      118.90      8.95 o 
   4   3  17      218.57      232.03      8.86 o 
   5   3  17       58.48       54.18      6.58 o 
   6   3  17      169.69      147.27     13.80 o 
   7   3  17       80.67       70.92      8.18 o 
   8   3  17      283.65      296.12     12.73 o 
   9   3  17      141.74      164.60     12.04 o 
  10   3  17       19.70       14.92      5.86 o 
  11   3  17       27.84       25.53      9.43 o 
   0   4  17      342.14      394.76     20.07 o 
   1   4  17      556.55      557.82     17.39 o 
   2   4  17      825.12      794.66     12.77 o 
   3   4  17      848.30      822.31     21.68 o 
   4   4  17      295.48      288.81     11.03 o 
   5   4  17      596.60      569.82     21.51 o 
   6   4  17      428.04      461.14     14.25 o 
   7   4  17      386.14      391.35     15.10 o 
   8   4  17       22.79       22.43      4.48 o 
   9   4  17        3.56        1.02      3.41 o 
  10   4  17        7.67       14.11      5.57 o 
   0   5  17      410.96      493.94     23.82 o 
   1   5  17      857.94      870.63     16.79 o 
   2   5  17      323.64      292.75     17.34 o 
   3   5  17      227.42      245.06     18.67 o 
   4   5  17      409.98      381.54     12.72 o 
   5   5  17     1236.89     1261.99     32.84 o 
   6   5  17       37.80       41.98      5.05 o 
   7   5  17      179.13      175.12     10.91 o 
   8   5  17       17.54       14.64      3.52 o 
   9   5  17      114.99      141.67     13.52 o 
  10   5  17       50.69       55.97     10.37 o 
   0   6  17     1165.99     1250.83     32.59 o 
   1   6  17      365.26      377.77     20.26 o 
   2   6  17      178.24      166.42      7.05 o 
   3   6  17       16.28       24.20      4.26 o 
   4   6  17       28.46       29.41      4.02 o 
   5   6  17       75.45       73.27      7.53 o 
   6   6  17      354.26      434.26     17.48 o 
   7   6  17      100.19      104.57     11.73 o 
   8   6  17      133.15      136.04     12.31 o 
   9   6  17       30.34       31.19      8.98 o 
   0   7  17        1.69        6.09      4.23 o 
   1   7  17      236.47      248.98      9.87 o 
   2   7  17      322.46      321.62     10.90 o 
   3   7  17      175.91      182.78     15.95 o 
   4   7  17      186.71      173.36     10.20 o 
   5   7  17       51.28       49.49      7.36 o 
   6   7  17      173.63      165.57     20.27 o 
   7   7  17        1.65        3.20      4.85 o 
   8   7  17       57.89       53.49      8.28 o 
   9   7  17       11.99        8.83      4.69 o 
   0   8  17       20.28       20.62      5.19 o 
   1   8  17       59.15       53.18      5.33 o 
   2   8  17       45.76       45.45      5.08 o 
   3   8  17       60.15       45.80      6.32 o 
   4   8  17        7.30       12.74      3.85 o 
   5   8  17       66.37       62.28      9.05 o 
   6   8  17        9.81       10.97      4.50 o 
   7   8  17       62.24       58.81      8.92 o 
   8   8  17       26.18       21.62      5.61 o 
   0   9  17        0.44        6.77      4.36 o 
   1   9  17        3.37        4.62      2.67 o 
   2   9  17       22.59       28.09      4.59 o 
   3   9  17       10.34       14.44      3.13 o 
   4   9  17       36.66       33.46      5.68 o 
   5   9  17       14.24        9.91      4.64 o 
   6   9  17       39.22       25.21      5.63 o 
   7   9  17       18.34       14.67      4.68 o 
   0  10  17      218.49      266.35     49.26 o 
   1  10  17        3.94        7.76      3.38 o 
   2  10  17       27.80       24.17      4.83 o 
   3  10  17       33.41       31.33      5.81 o 
   4  10  17       22.31       23.51      5.29 o 
   5  10  17       30.67       24.27      5.48 o 
   0  11  17        2.23        0.50      6.02 o 
   1  11  17       59.79       54.71     11.19 o 
   2  11  17       22.01       14.47      4.14 o 
   3  11  17       63.46       44.52     12.23 o 
   0   0  18        6.71        2.82      2.59 o 
   1   0  18       27.63       31.62      4.40 o 
   2   0  18       13.65       24.59      3.60 o 
   3   0  18       20.44       31.26      4.50 o 
   4   0  18      579.75      561.21     39.09 o 
   5   0  18      104.76       77.62     21.29 o 
   6   0  18      441.24      421.56     27.87 o 
   7   0  18      205.03      258.79     39.06 o 
   8   0  18        3.96       11.77      7.07 o 
   9   0  18       80.36      102.92     19.69 o 
  10   0  18       33.33       31.74     10.89 o 
  11   0  18       36.60       25.97     11.10 o 
   0   1  18      526.89      500.01     16.48 o 
   1   1  18      430.96      425.24     25.09 o 
   2   1  18     2528.77     2456.90     47.79 o 
   3   1  18     3459.09     3535.53     53.94 o 
   4   1  18      216.35      223.04      9.64 o 
   5   1  18      102.26       79.84      8.34 o 
   6   1  18      253.11      263.44     28.33 o 
   7   1  18       72.69       91.43     11.42 o 
   8   1  18       98.71       84.70     11.84 o 
   9   1  18       12.12       10.24      3.93 o 
  10   1  18      125.79      145.56     26.55 o 
  11   1  18       24.44       17.47      6.58 o 
   0   2  18      150.24      126.18      6.94 o 
   1   2  18      900.91      790.74     15.59 o 
   2   2  18     4661.00     4822.36     54.59 o 
   3   2  18      379.27      380.20     11.75 o 
   4   2  18       98.27       71.60      5.47 o 
   5   2  18      313.59      288.35     10.90 o 
   6   2  18      172.06      210.64     11.86 o 
   7   2  18      111.56      104.02      9.06 o 
   8   2  18        8.90       11.57      4.82 o 
   9   2  18        8.47       12.05      5.60 o 
  10   2  18       44.21       35.76      6.91 o 
  11   2  18       79.93       58.89     21.63 o 
   0   3  18      281.39      268.63     10.27 o 
   1   3  18      621.94      671.56     12.06 o 
   2   3  18      705.30      731.20     12.50 o 
   3   3  18     1904.16     2012.11     26.13 o 
   4   3  18     1285.98     1334.70     20.83 o 
   5   3  18      732.41      706.17     12.91 o 
   6   3  18      658.87      658.86     25.85 o 
   7   3  18      250.55      242.11     16.00 o 
   8   3  18       57.40       56.93      7.95 o 
   9   3  18        0.84        6.84      3.86 o 
  10   3  18       33.64       20.31      7.46 o 
  11   3  18       72.30       46.64     15.97 o 
   0   4  18       73.46       96.67      9.94 o 
   1   4  18       47.60       42.96      4.85 o 
   2   4  18      169.37      144.35     10.87 o 
   3   4  18      689.77      705.90     13.47 o 
   4   4  18      946.96      931.04     19.82 o 
   5   4  18        5.38        5.96      1.91 o 
   6   4  18      475.19      496.96     15.41 o 
   7   4  18      151.73      139.09     14.65 o 
   8   4  18       76.10       68.83      7.94 o 
   9   4  18        3.60        5.03      3.96 o 
  10   4  18       21.15       19.96      6.91 o 
   0   5  18      282.92      245.45     16.03 o 
   1   5  18      515.18      543.02     15.99 o 
   2   5  18      270.94      244.69     13.85 o 
   3   5  18      253.46      283.99     12.36 o 
   4   5  18      547.07      576.66     16.69 o 
   5   5  18      487.10      462.04     15.00 o 
   6   5  18      116.17      123.07     10.92 o 
   7   5  18      321.69      334.07     12.92 o 
   8   5  18       31.30       26.13      4.02 o 
   9   5  18       15.14       17.15      4.55 o 
  10   5  18       23.63       19.81      5.85 o 
   0   6  18     1043.67     1167.20     31.12 o 
   1   6  18     3504.24     3927.38     59.02 o 
   2   6  18       78.07       66.49      7.45 o 
   3   6  18      690.70      764.37     19.36 o 
   4   6  18      397.45      414.25     13.53 o 
   5   6  18      248.77      254.73     11.06 o 
   6   6  18       49.35       48.46      6.71 o 
   7   6  18      136.85      158.05     19.52 o 
   8   6  18       56.64       58.18      8.67 o 
   9   6  18        8.95        7.20      3.86 o 
   0   7  18       96.17      109.60     18.30 o 
   1   7  18      387.49      427.64     14.03 o 
   2   7  18      247.03      265.17      8.42 o 
   3   7  18       55.96       57.46      6.37 o 
   4   7  18      246.15      250.93     12.79 o 
   5   7  18       49.37       52.91      6.37 o 
   6   7  18      440.64      526.67     26.29 o 
   7   7  18       27.20       18.53      5.88 o 
   8   7  18       50.54       45.35      8.65 o 
   9   7  18       47.32       49.91     19.16 o 
   0   8  18       86.20       75.28     12.82 o 
   1   8  18       49.98       48.06      6.12 o 
   2   8  18       14.42       13.28      4.04 o 
   3   8  18      207.23      223.81     21.69 o 
   4   8  18       88.30       76.44      6.54 o 
   5   8  18       13.39       12.95      4.20 o 
   6   8  18      133.68      136.14     12.55 o 
   7   8  18       13.67        9.30      3.92 o 
   8   8  18       13.42       14.31      4.92 o 
   0   9  18        3.09        5.30      5.61 o 
   1   9  18        1.72        7.38      2.50 o 
   2   9  18       21.76       18.61      4.37 o 
   3   9  18       15.45       14.02      3.33 o 
   4   9  18       12.14        8.65      4.54 o 
   5   9  18       59.87       61.19      7.86 o 
   6   9  18       17.77       15.77      5.19 o 
   7   9  18       42.64       42.05      8.41 o 
   0  10  18       26.61       12.49      5.58 o 
   1  10  18       32.51       34.10      5.50 o 
   2  10  18       28.22       25.90      6.71 o 
   3  10  18        3.80        7.79      3.63 o 
   4  10  18       44.74       33.84      7.07 o 
   5  10  18       13.94       19.59      5.97 o 
   0  11  18        0.09        5.64      6.42 o 
   1  11  18        4.35        7.90      4.30 o 
   2  11  18        2.65        3.21      3.74 o 
   3  11  18        2.31        5.17      4.30 o 
   1   0  19       88.11       60.28      5.98 o 
   2   0  19     2831.66     2813.58     57.10 o 
   3   0  19       85.62       72.42     18.10 o 
   4   0  19      610.55      651.32     18.41 o 
   5   0  19      352.14      354.07     20.95 o 
   6   0  19      913.06     1008.29     47.09 o 
   7   0  19      183.47      187.83     26.82 o 
   8   0  19      239.96      257.92     24.77 o 
   9   0  19        2.43        5.44      5.36 o 
  10   0  19      103.58       94.45     35.06 o 
  11   0  19       87.38       70.04     38.17 o 
   0   1  19     2052.19     2217.11     24.03 o 
   1   1  19     5750.12     6030.25     57.07 o 
   2   1  19     1484.99     1561.37     29.32 o 
   3   1  19     1090.26     1029.50     26.27 o 
   4   1  19      690.87      717.16     11.12 o 
   5   1  19     2047.84     2109.91     51.69 o 
   6   1  19      936.54     1052.07     29.27 o 
   7   1  19      885.58      964.74     36.92 o 
   8   1  19       48.41       52.38      8.29 o 
   9   1  19       76.22       73.61     11.34 o 
  10   1  19       15.43       23.81      8.33 o 
  11   1  19       87.79       61.01     15.17 o 
   0   2  19       32.68       26.02      3.27 o 
   1   2  19     2133.94     2292.69     23.75 o 
   2   2  19      716.85      670.24     29.04 o 
   3   2  19      761.06      718.40     12.81 o 
   4   2  19       69.14       76.29      4.96 o 
   5   2  19      166.54      159.12      8.98 o 
   6   2  19      143.51      152.50     14.32 o 
   7   2  19       27.73       28.43      5.50 o 
   8   2  19       45.32       28.88      6.90 o 
   9   2  19       17.37       24.32      6.16 o 
  10   2  19        8.83       13.81      6.10 o 
  11   2  19       10.76        9.44      5.33 o 
   0   3  19       13.55       10.91      2.58 o 
   1   3  19      641.34      697.19     20.14 o 
   2   3  19      409.73      339.09      9.85 o 
   3   3  19      126.00      119.50      8.77 o 
   4   3  19      340.93      317.17     11.44 o 
   5   3  19      415.80      417.95     15.45 o 
   6   3  19     1196.86     1367.31     31.41 o 
   7   3  19      934.57     1054.04     28.23 o 
   8   3  19       97.40       88.55     11.77 o 
   9   3  19        2.32        9.71      5.31 o 
  10   3  19       11.17       13.41      5.87 o 
   0   4  19      711.71      688.95     21.29 o 
   1   4  19      251.82      241.86      9.95 o 
   2   4  19      164.06      144.58      7.95 o 
   3   4  19       99.86       85.78      6.28 o 
   4   4  19      246.07      248.12     10.73 o 
   5   4  19      504.65      523.46     14.36 o 
   6   4  19       83.91       73.78      7.16 o 
   7   4  19      228.26      248.85      9.94 o 
   8   4  19        2.96        6.02      2.53 o 
   9   4  19       23.14       26.33      4.63 o 
  10   4  19       51.54       30.03      8.63 o 
   0   5  19      102.86       85.52     11.67 o 
   1   5  19      237.32      248.18     11.22 o 
   2   5  19     1089.17     1092.04     23.56 o 
   3   5  19     1031.90      962.26     32.06 o 
   4   5  19      198.97      177.70      8.69 o 
   5   5  19      126.32      110.99      9.24 o 
   6   5  19       62.84       74.88      8.26 o 
   7   5  19      156.39      167.50     11.13 o 
   8   5  19       45.77       40.58      6.24 o 
   9   5  19       48.08       52.14      7.71 o 
  10   5  19       12.80        9.55      4.65 o 
   0   6  19       55.08       45.68     15.57 o 
   1   6  19      161.07      157.36     13.81 o 
   2   6  19      279.01      310.37     15.55 o 
   3   6  19     1676.06     1946.30     42.82 o 
   4   6  19       69.26       60.61      6.20 o 
   5   6  19        0.70        4.84      3.31 o 
   6   6  19       34.22       19.70      4.64 o 
   7   6  19       34.28       39.33      6.48 o 
   8   6  19       61.52       55.80      8.95 o 
   9   6  19       17.82       14.80      4.22 o 
   0   7  19     1407.77     1559.78     48.71 o 
   1   7  19      163.77      167.27     12.98 o 
   2   7  19      322.99      315.76     14.47 o 
   3   7  19      150.62      169.86     11.96 o 
   4   7  19       14.12       10.67      3.17 o 
   5   7  19       29.34       22.18      3.85 o 
   6   7  19       33.03       30.57      6.59 o 
   7   7  19       41.74       27.76      5.57 o 
   8   7  19       92.85       84.11     12.34 o 
   0   8  19        0.05        2.83      4.61 o 
   1   8  19        7.41        9.00      3.86 o 
   2   8  19      136.23      143.53      8.72 o 
   3   8  19       26.52       28.44      4.43 o 
   4   8  19       53.18       43.58      5.95 o 
   5   8  19       38.23       37.79      6.30 o 
   6   8  19        6.79        6.76      3.61 o 
   7   8  19       28.05       33.95      6.05 o 
   8   8  19        0.99       10.51     10.69 o 
   0   9  19      186.85      208.69     16.79 o 
   1   9  19       11.57       14.44      3.49 o 
   2   9  19      129.14      131.84     12.03 o 
   3   9  19       29.64       22.83      4.79 o 
   4   9  19       10.01        7.44      3.17 o 
   5   9  19        5.69        7.60      4.11 o 
   6   9  19       11.74        9.78      4.20 o 
   0  10  19       15.90       17.30      6.83 o 
   1  10  19        5.07        5.14      3.69 o 
   2  10  19       43.66       49.87      6.78 o 
   3  10  19       15.90       11.10      4.08 o 
   4  10  19       16.45       14.64      4.67 o 
   5  10  19        0.43        3.00      3.60 o 
   0  11  19      176.76      231.47     53.38 o 
   1  11  19       19.46       11.16      3.63 o 
   2  11  19       22.26       21.59      4.64 o 
   0   0  20     1053.09     1103.31     44.77 o 
   1   0  20      654.68      708.62     21.22 o 
   2   0  20      246.27      251.91     51.61 o 
   3   0  20      160.62      168.17     11.21 o 
   4   0  20     1819.69     1870.90     52.68 o 
   5   0  20      101.93       72.18     18.69 o 
   6   0  20      805.79      900.03     35.02 o 
   7   0  20      268.13      328.89     38.88 o 
   8   0  20       55.91       47.29     12.56 o 
   9   0  20       27.52       34.43     10.70 o 
  10   0  20        8.12        4.13      6.18 o 
  11   0  20        0.31       -1.62     10.45 o 
   0   1  20      407.66      353.14     62.23 o 
   1   1  20      772.17      708.43     27.58 o 
   2   1  20     1084.17     1078.95     24.39 o 
   3   1  20      540.15      624.52     16.71 o 
   4   1  20      143.11      125.87      8.83 o 
   5   1  20      751.26      705.39     14.24 o 
   6   1  20        5.18        2.17      4.80 o 
   7   1  20      124.36      150.61     20.46 o 
   8   1  20      121.49      135.82     16.33 o 
   9   1  20       21.42       17.65      5.43 o 
  10   1  20        7.71       13.18      5.89 o 
  11   1  20        3.80        3.47      5.69 o 
   0   2  20       28.00       14.82      2.73 o 
   1   2  20     2883.77     3012.04     31.92 o 
   2   2  20     1180.02     1137.68     14.14 o 
   3   2  20      148.73      151.19      7.89 o 
   4   2  20      165.48      166.46      9.96 o 
   5   2  20      454.83      445.44      9.43 o 
   6   2  20     1222.51     1384.44     29.97 o 
   7   2  20       70.80       75.60      8.56 o 
   8   2  20       52.80       53.76      6.55 o 
   9   2  20        2.12        4.35      4.97 o 
  10   2  20      118.41      108.99     16.16 o 
  11   2  20      159.20      119.73     39.53 o 
   0   3  20      752.92      774.67     12.38 o 
   1   3  20     1725.11     1662.32     16.36 o 
   2   3  20      138.18      120.94      7.31 o 
   3   3  20      147.62      140.79      8.35 o 
   4   3  20      245.18      246.86      9.77 o 
   5   3  20       93.50      102.98      7.06 o 
   6   3  20      244.41      245.51     11.77 o 
   7   3  20       82.50       82.88      7.33 o 
   8   3  20      191.57      191.72     15.86 o 
   9   3  20       57.75       44.12     10.84 o 
  10   3  20       43.26       31.27      9.07 o 
   0   4  20      309.80      276.51     18.40 o 
   1   4  20      802.52      780.86     12.91 o 
   2   4  20     1395.11     1467.07     22.75 o 
   3   4  20       96.03       84.03      7.63 o 
   4   4  20      135.17      105.64      6.25 o 
   5   4  20       52.66       47.50      6.76 o 
   6   4  20      213.90      213.10     13.82 o 
   7   4  20      134.48      120.71     14.15 o 
   8   4  20       45.34       47.84      7.82 o 
   9   4  20        9.88        8.31      3.11 o 
  10   4  20       18.65       17.48      6.27 o 
   0   5  20     1590.46     1658.24     44.01 o 
   1   5  20       72.68       92.47      6.45 o 
   2   5  20     1026.87     1064.32     24.30 o 
   3   5  20      450.31      412.84     15.92 o 
   4   5  20      202.79      186.61      8.24 o 
   5   5  20       40.47       28.77      4.88 o 
   6   5  20      416.77      463.10     14.27 o 
   7   5  20       34.61       37.21      5.49 o 
   8   5  20        6.62        7.88      3.73 o 
   9   5  20      154.89      168.37     19.27 o 
  10   5  20       15.50       20.71      5.90 o 
   0   6  20      131.98      101.58     14.47 o 
   1   6  20      921.08      961.49     20.86 o 
   2   6  20      622.51      612.23     17.36 o 
   3   6  20      313.69      329.02     12.85 o 
   4   6  20      308.62      347.78     12.61 o 
   5   6  20       47.90       48.17      7.11 o 
   6   6  20      295.78      330.99     14.53 o 
   7   6  20       82.88       80.38      9.05 o 
   8   6  20       11.33       14.14      4.69 o 
   9   6  20       25.76       17.33      5.87 o 
   0   7  20       92.94       98.27     15.68 o 
   1   7  20      158.64      169.69     11.74 o 
   2   7  20      189.79      155.05     30.57 o 
   3   7  20       15.50       17.66      3.63 o 
   4   7  20       35.47       35.76      4.84 o 
   5   7  20       28.45       29.50      4.92 o 
   6   7  20       31.89       29.69      5.59 o 
   7   7  20       19.49       23.42      5.76 o 
   8   7  20        2.45        4.80      3.41 o 
   0   8  20        0.20        5.41      4.48 o 
   1   8  20       62.59       67.71      7.47 o 
   2   8  20       52.74       43.89      5.45 o 
   3   8  20      409.80      490.21     14.89 o 
   4   8  20       57.76       55.46      6.66 o 
   5   8  20       24.28       24.37      5.52 o 
   6   8  20       75.06       75.86     13.33 o 
   7   8  20        7.24        5.98      3.59 o 
   0   9  20       86.21       79.61     23.21 o 
   1   9  20       17.53       19.44      3.52 o 
   2   9  20       32.51       31.77      4.57 o 
   3   9  20       88.30       96.25     11.40 o 
   4   9  20       86.43       88.61      8.98 o 
   5   9  20       23.13       20.48      4.56 o 
   6   9  20       19.07       18.09      3.94 o 
   0  10  20      125.34      132.72     21.57 o 
   1  10  20       23.75       17.58      4.41 o 
   2  10  20       18.96       19.39      5.26 o 
   3  10  20       15.01       13.85      4.64 o 
   4  10  20       18.58       21.70      5.41 o 
   5  10  20       28.34       31.14      7.33 o 
   0  11  20        4.04        7.10      8.16 o 
   1  11  20       48.86       39.39      9.59 o 
   2  11  20       55.10       62.07      9.99 o 
   1   0  21      289.63      296.66     19.08 o 
   2   0  21     1973.67     1938.89    145.74 o 
   3   0  21     1217.07     1185.43     63.55 o 
   4   0  21       17.49       15.28      3.99 o 
   5   0  21        2.03        6.07      3.03 o 
   6   0  21      761.28      752.69     45.95 o 
   7   0  21      218.67      222.14     33.71 o 
   8   0  21      299.98      306.45     36.15 o 
   9   0  21      143.26      111.00     26.68 o 
  10   0  21       21.96       17.90      6.37 o 
  11   0  21        7.35       11.32      7.13 o 
   0   1  21     1738.08     1705.32     40.69 o 
   1   1  21      460.82      420.07     11.45 o 
   2   1  21     1931.61     1761.49     96.64 o 
   3   1  21       64.14       57.53      4.27 o 
   4   1  21       17.90       16.19      2.60 o 
   5   1  21      206.73      188.91     11.62 o 
   6   1  21      654.23      752.08     23.67 o 
   7   1  21      105.50      105.39     11.04 o 
   8   1  21       96.81       94.80     13.47 o 
   9   1  21       18.76       21.35      5.34 o 
  10   1  21       18.21       24.65     14.39 o 
  11   1  21       41.96       33.34     10.79 o 
   0   2  21       57.21       58.46      6.10 o 
   1   2  21      613.67      575.86     17.63 o 
   2   2  21      457.94      418.70     12.21 o 
   3   2  21      206.55      218.23     10.97 o 
   4   2  21      420.84      451.07     15.79 o 
   5   2  21       43.06       36.89      4.34 o 
   6   2  21       91.32       95.68      9.33 o 
   7   2  21      596.87      629.17     22.85 o 
   8   2  21       21.84       21.55      4.88 o 
   9   2  21        5.81        7.81      3.91 o 
  10   2  21       35.52       41.93     11.74 o 
  11   2  21      123.16      136.51     13.33 o 
   0   3  21        6.48       11.12      2.80 o 
   1   3  21      256.69      236.44      8.77 o 
   2   3  21      142.03      149.42      7.37 o 
   3   3  21      340.46      336.21     11.43 o 
   4   3  21       77.86       88.22      6.16 o 
   5   3  21        7.99        6.90      1.81 o 
   6   3  21       68.45       63.53      6.34 o 
   7   3  21       56.23       45.77      4.95 o 
   8   3  21       48.14       45.79      7.69 o 
   9   3  21      103.29      127.68     15.12 o 
  10   3  21       97.90      126.41     20.04 o 
   0   4  21      446.71      463.36     14.87 o 
   1   4  21      171.37      199.19     11.11 o 
   2   4  21      436.66      362.47     23.55 o 
   3   4  21      895.56      854.44     26.85 o 
   4   4  21      123.45      118.26      6.56 o 
   5   4  21      719.62      736.01     17.32 o 
   6   4  21      836.50      874.39     28.31 o 
   7   4  21        3.81        5.12      3.67 o 
   8   4  21        7.21       10.61      4.87 o 
   9   4  21       26.56       23.20      5.29 o 
  10   4  21       63.87       64.46     13.46 o 
   0   5  21        5.90       10.64      4.76 o 
   1   5  21      650.52      663.36     13.74 o 
   2   5  21      318.86      328.71     16.60 o 
   3   5  21       44.02       35.28      3.09 o 
   4   5  21      222.22      207.48      9.51 o 
   5   5  21      160.09      152.79     10.30 o 
   6   5  21       96.57       99.40      8.06 o 
   7   5  21       21.05       20.03      3.95 o 
   8   5  21       75.56       72.72      8.88 o 
   9   5  21       39.02       33.21      7.65 o 
  10   5  21       32.61       16.92     21.90 o 
   0   6  21      146.04      147.78     16.42 o 
   1   6  21      445.95      479.08     19.18 o 
   2   6  21      213.20      198.59     11.18 o 
   3   6  21      367.84      367.17     15.28 o 
   4   6  21      157.67      148.64      9.11 o 
   5   6  21      198.78      205.12     12.49 o 
   6   6  21        1.55        6.04      3.81 o 
   7   6  21       25.10       16.73      4.03 o 
   8   6  21       77.10       75.61      9.04 o 
   9   6  21       12.43       14.95      4.55 o 
   0   7  21      324.36      332.27     19.79 o 
   1   7  21      418.02      444.52     17.19 o 
   2   7  21     1102.22     1223.11     28.39 o 
   3   7  21      104.41      104.94      8.95 o 
   4   7  21      106.76      114.92      9.07 o 
   5   7  21      120.17      125.24     12.24 o 
   6   7  21       55.25       60.29     10.41 o 
   7   7  21      102.34      111.05     11.61 o 
   8   7  21       34.36       25.59      6.60 o 
   0   8  21      275.67      308.05     17.16 o 
   1   8  21       59.72       74.42      6.82 o 
   2   8  21      167.93      194.55     11.73 o 
   3   8  21        7.51        6.25      3.03 o 
   4   8  21       14.88       12.25      4.00 o 
   5   8  21       37.52       24.95      5.40 o 
   6   8  21       28.26       23.90      6.70 o 
   7   8  21       70.77       67.84     12.66 o 
   0   9  21        3.24        3.59      5.25 o 
   1   9  21        2.65        5.73      3.15 o 
   2   9  21       13.57       19.37      4.37 o 
   3   9  21       23.80       20.82      4.27 o 
   4   9  21       29.12       23.24      5.22 o 
   5   9  21       21.81       20.30      5.55 o 
   6   9  21      101.39       99.17     15.74 o 
   0  10  21        0.24        2.81      5.91 o 
   1  10  21       65.84       56.07      8.80 o 
   2  10  21       13.85       13.06      4.96 o 
   3  10  21        4.03       11.64      4.31 o 
   4  10  21       15.20       15.43      3.90 o 
   5  10  21       30.16       25.38      5.63 o 
   0  11  21       20.84       19.59      9.13 o 
   1  11  21       39.67       20.75      5.76 o 
   2  11  21       29.44       24.49      6.48 o 
   0   0  22      542.51      503.80     21.50 o 
   1   0  22       93.67       68.85     15.52 o 
   2   0  22      834.09      808.65     20.27 o 
   3   0  22      332.91      321.13     37.73 o 
   4   0  22       63.79       64.11      8.71 o 
   5   0  22      113.05      131.08     20.14 o 
   6   0  22     1036.57     1123.87     56.18 o 
   7   0  22      172.91      152.58     56.62 o 
   8   0  22       25.29       24.51      7.76 o 
   9   0  22      154.38      151.83     46.13 o 
  10   0  22      146.20      131.71     25.91 o 
  11   0  22       21.38       11.63      8.22 o 
   0   1  22     1216.99     1171.46     20.13 o 
   1   1  22      429.00      397.92     12.18 o 
   2   1  22      600.92      493.11     41.79 o 
   3   1  22      931.49      891.66     45.29 o 
   4   1  22      300.21      294.78     14.23 o 
   5   1  22        3.10        4.75      2.11 o 
   6   1  22       62.79       51.04      7.30 o 
   7   1  22       85.33      103.31     18.20 o 
   8   1  22      119.52      130.18     15.69 o 
   9   1  22       18.32       24.94      7.38 o 
  10   1  22       94.51       88.29     19.74 o 
  11   1  22        6.78       12.52      5.40 o 
   0   2  22     4440.91     5006.59     79.36 o 
   1   2  22      343.31      364.23     10.37 o 
   2   2  22      144.92      158.19      8.40 o 
   3   2  22     2225.59     2365.81     33.64 o 
   4   2  22      420.97      414.14     16.21 o 
   5   2  22      657.85      687.38     24.88 o 
   6   2  22      592.91      667.98     17.45 o 
   7   2  22      101.96       85.90      7.44 o 
   8   2  22       12.78        3.50      3.97 o 
   9   2  22       38.32       29.14      9.43 o 
  10   2  22        5.25        7.69      7.21 o 
   0   3  22     1523.88     1587.21     39.13 o 
   1   3  22      258.11      233.13      9.47 o 
   2   3  22      239.54      220.97      9.97 o 
   3   3  22      170.43      193.90      6.85 o 
   4   3  22       56.12       59.81      5.60 o 
   5   3  22      421.66      422.40     11.15 o 
   6   3  22       37.50       31.89      4.57 o 
   7   3  22       69.46       60.62      7.66 o 
   8   3  22       67.37       59.01      8.55 o 
   9   3  22       64.95       52.56     11.47 o 
  10   3  22       17.24       14.00      5.72 o 
   0   4  22       21.13       14.80      4.47 o 
   1   4  22      438.68      360.71     13.50 o 
   2   4  22     1040.31     1080.01     20.01 o 
   3   4  22      411.88      377.78     14.70 o 
   4   4  22       17.19       12.81      2.28 o 
   5   4  22      144.34      126.91      9.87 o 
   6   4  22       78.28       79.36      7.75 o 
   7   4  22       71.76       79.68      7.14 o 
   8   4  22       22.01       14.61      3.37 o 
   9   4  22       60.73       56.95      8.48 o 
  10   4  22       27.39       23.46      8.15 o 
   0   5  22       80.09       86.10     10.64 o 
   1   5  22       29.28       33.23      4.01 o 
   2   5  22       94.63      101.56      7.74 o 
   3   5  22      193.02      186.38      7.16 o 
   4   5  22      290.08      243.99     24.18 o 
   5   5  22       34.72       28.90      4.20 o 
   6   5  22       13.48       11.93      3.70 o 
   7   5  22        3.05       11.40      3.04 o 
   8   5  22      110.72      109.49     12.62 o 
   9   5  22        3.60        3.19      6.91 o 
   0   6  22      460.07      438.87     21.23 o 
   1   6  22      106.89       98.25      8.98 o 
   2   6  22      302.37      342.87      9.76 o 
   3   6  22      836.27      904.73     25.49 o 
   4   6  22       23.81       20.94      3.97 o 
   5   6  22       57.90       56.63      5.87 o 
   6   6  22       74.07       69.13      7.27 o 
   7   6  22       38.12       39.63      5.26 o 
   8   6  22        0.55       10.57      4.79 o 
   9   6  22       49.15       53.00     15.96 o 
   0   7  22      559.69      673.93     26.09 o 
   1   7  22      193.80      189.83     18.96 o 
   2   7  22      236.15      214.28     14.55 o 
   3   7  22       11.95       20.39      4.92 o 
   4   7  22       12.54       13.52      3.78 o 
   5   7  22       66.84       68.37      7.90 o 
   6   7  22       42.49       28.17      5.18 o 
   7   7  22      132.15      140.65     23.38 o 
   8   7  22       49.01       48.70     11.61 o 
   0   8  22        0.73        6.36      3.55 o 
   1   8  22       54.88       53.97      7.19 o 
   2   8  22       13.02       12.93      3.55 o 
   3   8  22        5.74        3.63      3.19 o 
   4   8  22       30.49       24.85      5.50 o 
   5   8  22      152.19      164.78     26.31 o 
   6   8  22       48.63       38.40      6.77 o 
   7   8  22       19.29       13.11      5.52 o 
   0   9  22        7.07       14.47      4.70 o 
   1   9  22       11.86       11.40      3.58 o 
   2   9  22       28.24       23.75      4.83 o 
   3   9  22       16.72       12.24      3.27 o 
   4   9  22        1.75        5.72      3.47 o 
   5   9  22       52.79       49.10      6.97 o 
   6   9  22       22.29       16.92      4.62 o 
   0  10  22       23.77       17.46      7.39 o 
   1  10  22       20.11       22.44      5.14 o 
   2  10  22       51.97       51.62      7.37 o 
   3  10  22        6.78        7.03      3.62 o 
   4  10  22       33.19       27.93      5.88 o 
   0  11  22       89.95      119.26     14.88 o 
   1  11  22       40.57       33.54      6.83 o 
   1   0  23       83.24       97.13     10.79 o 
   2   0  23      130.68      139.68     11.54 o 
   3   0  23     1823.47     2105.30     62.60 o 
   4   0  23       43.29       37.72      4.02 o 
   5   0  23     1581.36     1790.03     49.77 o 
   6   0  23      714.58      769.20     33.46 o 
   7   0  23      129.02      168.35     39.18 o 
   8   0  23        1.94       10.17      6.53 o 
   9   0  23        0.00       11.69      6.09 o 
  10   0  23        0.01        6.77      5.65 o 
  11   0  23       28.88       32.70     20.77 o 
   0   1  23      385.13      276.90     21.99 o 
   1   1  23      100.57      104.44      8.37 o 
   2   1  23       44.61       49.10      3.95 o 
   3   1  23      387.81      397.53     14.68 o 
   4   1  23     1273.39     1316.05     29.62 o 
   5   1  23      422.63      438.36     12.79 o 
   6   1  23      679.78      678.38     19.98 o 
   7   1  23      142.00      140.70     11.60 o 
   8   1  23        1.81        4.23      3.74 o 
   9   1  23       54.46       52.76      8.26 o 
  10   1  23       72.94       62.12     14.52 o 
   0   2  23        3.16        5.75      2.71 o 
   1   2  23      205.00      226.48     10.54 o 
   2   2  23      159.63      124.79      8.05 o 
   3   2  23      174.22      210.48     13.01 o 
   4   2  23      405.73      403.09     15.55 o 
   5   2  23       56.34       49.56      6.06 o 
   6   2  23      195.60      197.99      9.33 o 
   7   2  23      214.54      225.34     26.22 o 
   8   2  23       77.43       70.63     10.64 o 
   9   2  23       13.25       17.82      7.33 o 
  10   2  23       72.92       76.36     12.70 o 
   0   3  23       22.24       17.63      3.65 o 
   1   3  23      599.12      614.00     11.38 o 
   2   3  23     1113.51     1245.24     17.68 o 
   3   3  23      500.45      511.93     14.27 o 
   4   3  23      226.54      208.26     10.08 o 
   5   3  23      399.84      443.56     14.49 o 
   6   3  23      275.23      293.94      9.95 o 
   7   3  23       59.11       50.68      8.78 o 
   8   3  23       64.98       76.94      8.44 o 
   9   3  23       42.20       45.93     12.93 o 
  10   3  23       45.01       38.03     11.81 o 
   0   4  23      676.78      780.08     22.92 o 
   1   4  23      259.40      255.78     10.82 o 
   2   4  23       37.93       21.00      3.45 o 
   3   4  23      138.34      114.46      5.86 o 
   4   4  23      358.47      362.26     10.70 o 
   5   4  23      785.26      858.90     21.47 o 
   6   4  23       21.60       22.26      4.33 o 
   7   4  23      107.63       93.63      9.87 o 
   8   4  23       77.79       67.15      9.13 o 
   9   4  23       37.19       28.77      9.87 o 
  10   4  23       88.01       80.50     19.12 o 
   0   5  23       34.33       23.19      6.57 o 
   1   5  23      376.08      407.51     16.54 o 
   2   5  23       10.51        8.49      2.40 o 
   3   5  23      406.27      417.02     13.85 o 
   4   5  23      106.17      102.88      7.01 o 
   5   5  23      476.49      514.88     18.57 o 
   6   5  23      233.87      259.36     13.11 o 
   7   5  23       39.04       49.31      6.34 o 
   8   5  23       62.31       65.95      8.29 o 
   9   5  23       11.73       15.05      5.49 o 
   0   6  23      729.03      808.19     27.13 o 
   1   6  23       76.33       73.83     10.33 o 
   2   6  23       64.70       53.48      6.03 o 
   3   6  23      299.20      331.56     15.83 o 
   4   6  23       49.05       57.81      6.20 o 
   5   6  23       39.88       33.44      5.41 o 
   6   6  23      156.46      147.47     13.49 o 
   7   6  23       17.37       14.12      3.92 o 
   8   6  23       18.23       26.07      6.34 o 
   9   6  23        7.94       11.66      6.31 o 
   0   7  23        0.12        6.82      5.09 o 
   1   7  23      117.76      122.61      9.28 o 
   2   7  23      261.35      264.74     21.39 o 
   3   7  23      211.50      253.29     12.19 o 
   4   7  23       78.02       82.30      7.00 o 
   5   7  23       28.89       19.83      4.13 o 
   6   7  23       30.00       26.26      5.09 o 
   7   7  23       25.58       23.45      5.91 o 
   8   7  23        3.05        9.81      3.68 o 
   0   8  23       11.34       11.98      5.41 o 
   1   8  23       34.44       27.30      5.07 o 
   2   8  23      151.72      150.89     13.42 o 
   3   8  23        9.66        7.39      3.41 o 
   4   8  23      188.08      201.10     15.00 o 
   5   8  23       89.30       82.88     11.89 o 
   6   8  23        6.96        9.64      4.09 o 
   7   8  23       12.96       20.53      5.92 o 
   0   9  23        5.09       12.72      5.96 o 
   1   9  23       12.09        9.89      4.30 o 
   2   9  23       61.56       71.22      6.57 o 
   3   9  23       88.66       71.73     14.25 o 
   4   9  23      171.17      161.45     26.88 o 
   5   9  23       20.97       19.16      4.65 o 
   6   9  23       24.03       19.34      5.32 o 
   0  10  23       17.23       20.42      7.82 o 
   1  10  23      123.85      140.78     13.91 o 
   2  10  23       25.60       17.84      5.43 o 
   3  10  23       58.60       51.46      8.95 o 
   4  10  23       41.66       34.41      6.78 o 
   0  11  23        5.88       15.70      7.87 o 
   0   0  24     1244.43     1362.86     29.35 o 
   1   0  24        0.64        2.80      3.07 o 
   2   0  24      349.29      427.37     21.76 o 
   3   0  24        0.75        8.03      6.02 o 
   4   0  24        4.26        4.50      1.53 o 
   5   0  24      283.72      281.86     18.57 o 
   6   0  24        1.08       -2.26      8.29 o 
   7   0  24       56.15       79.52     15.57 o 
   8   0  24      112.36      129.89     19.20 o 
   9   0  24        3.64       13.95      9.15 o 
  10   0  24        0.06        4.32      7.15 o 
   0   1  24       10.81        7.06      2.37 o 
   1   1  24      411.96      358.93     16.45 o 
   2   1  24       45.95       37.66      4.85 o 
   3   1  24     1109.99     1100.04     64.94 o 
   4   1  24      538.53      499.58     17.07 o 
   5   1  24      356.39      410.63     11.66 o 
   6   1  24      103.11       95.96      7.94 o 
   7   1  24      303.02      306.81     18.08 o 
   8   1  24       43.94       43.18      7.32 o 
   9   1  24        3.22        4.01      3.30 o 
  10   1  24        7.11       13.18      8.19 o 
   0   2  24     1582.37     1495.85     29.74 o 
   1   2  24     1658.04     1836.64     27.20 o 
   2   2  24      708.63      747.12     14.19 o 
   3   2  24       25.72       22.96      2.84 o 
   4   2  24      255.35      270.49     11.61 o 
   5   2  24       32.83       29.65      3.95 o 
   6   2  24      129.29      111.44      8.47 o 
   7   2  24       42.15       34.42      7.34 o 
   8   2  24       33.94       42.45      9.02 o 
   9   2  24       79.36       76.09     13.17 o 
  10   2  24        4.64        3.71      6.93 o 
   0   3  24      597.55      608.79     16.13 o 
   1   3  24      222.33      165.54      8.11 o 
   2   3  24       91.79       98.73      8.44 o 
   3   3  24       27.35       25.17      3.05 o 
   4   3  24      185.64      160.19      9.09 o 
   5   3  24      244.58      287.20      7.06 o 
   6   3  24      257.83      271.48      7.87 o 
   7   3  24       48.32       43.04      5.69 o 
   8   3  24       14.00        9.47      5.79 o 
   9   3  24        8.71        8.11      5.85 o 
  10   3  24       19.47       18.31      7.14 o 
   0   4  24        5.29        8.90      4.09 o 
   1   4  24      118.18      121.96      8.51 o 
   2   4  24      253.96      231.66     10.57 o 
   3   4  24      412.48      433.97     12.90 o 
   4   4  24      675.95      774.83     16.24 o 
   5   4  24      561.69      549.31     21.34 o 
   6   4  24      132.54      128.91      8.59 o 
   7   4  24       40.67       39.76      5.25 o 
   8   4  24        8.63        7.08      4.12 o 
   9   4  24      126.38      139.22     12.10 o 
  10   4  24       57.42       66.04     13.90 o 
   0   5  24       72.36       81.14      9.67 o 
   1   5  24       69.00       61.18      7.90 o 
   2   5  24      142.44      147.66      7.84 o 
   3   5  24      744.88      797.53     18.41 o 
   4   5  24      474.59      507.92     18.11 o 
   5   5  24      220.48      224.17     10.02 o 
   6   5  24       28.12       32.74      4.45 o 
   7   5  24       41.29       41.81      5.69 o 
   8   5  24       61.88       39.25      7.82 o 
   9   5  24        2.69        8.20      5.61 o 
   0   6  24       50.64       48.31      8.58 o 
   1   6  24      613.21      672.80     17.37 o 
   2   6  24      745.13      852.90     18.50 o 
   3   6  24      111.91      128.20     11.62 o 
   4   6  24       81.92       70.75      7.12 o 
   5   6  24       31.44       30.78      4.29 o 
   6   6  24       62.87       55.40      7.20 o 
   7   6  24       89.48       98.06     12.42 o 
   8   6  24       12.88       13.58      6.34 o 
   9   6  24        6.05        9.63      6.76 o 
   0   7  24      405.71      475.54     12.42 o 
   1   7  24      252.07      257.77     12.32 o 
   2   7  24      492.29      541.96     13.49 o 
   3   7  24      104.34      100.21      7.39 o 
   4   7  24       19.98       21.45      4.57 o 
   5   7  24      241.95      268.17     11.49 o 
   6   7  24      154.81      146.01     22.49 o 
   7   7  24        6.77       12.73      4.29 o 
   8   7  24       26.12       25.72      9.03 o 
   0   8  24      128.64      148.26     11.46 o 
   1   8  24       75.91       83.83     10.81 o 
   2   8  24       27.37       22.74      4.48 o 
   3   8  24       93.26       96.70     11.01 o 
   4   8  24       76.81       85.43      8.74 o 
   5   8  24       11.21       12.18      3.81 o 
   6   8  24       47.44       38.11      6.81 o 
   7   8  24       15.43       13.10      4.65 o 
   0   9  24       14.46        9.31      4.16 o 
   1   9  24        8.15       10.89      4.23 o 
   2   9  24       21.37       19.45      4.28 o 
   3   9  24      278.27      355.56     22.46 o 
   4   9  24       87.09       60.86      8.90 o 
   5   9  24       69.48       61.12     11.49 o 
   6   9  24       54.75       41.76      9.81 o 
   0  10  24       42.82       45.48     11.50 o 
   1  10  24       15.56       10.48      3.58 o 
   2  10  24       52.22       35.21      6.67 o 
   3  10  24        6.12       10.10      4.39 o 
   4  10  24       60.87       36.65      8.75 o 
   1   0  25       64.61       79.26      9.75 o 
   2   0  25       33.04       19.51      5.38 o 
   3   0  25      753.37      829.90     40.79 o 
   4   0  25      648.44      597.39     47.38 o 
   5   0  25      163.63      126.78     23.91 o 
   6   0  25       22.70       15.92      8.61 o 
   7   0  25      130.62      120.94     16.98 o 
   8   0  25       63.57       71.04     18.28 o 
   9   0  25       62.08       96.37     21.89 o 
  10   0  25       48.75       48.57     14.78 o 
   0   1  25        1.43        3.62      1.19 o 
   1   1  25      744.49      806.35     33.88 o 
   2   1  25      435.79      464.11     16.90 o 
   3   1  25        8.17        9.40      4.37 o 
   4   1  25      216.82      186.37     12.39 o 
   5   1  25      497.13      487.06     21.34 o 
   6   1  25      336.72      345.39     12.97 o 
   7   1  25       61.57       60.44      7.27 o 
   8   1  25       33.31       28.18      8.16 o 
   9   1  25      118.48      109.56     14.82 o 
  10   1  25       73.20       72.81     16.72 o 
   0   2  25     2724.25     2955.03     53.54 o 
   1   2  25      424.22      396.80     13.72 o 
   2   2  25       28.65       22.24      2.77 o 
   3   2  25      140.18      122.39      8.36 o 
   4   2  25      136.18      141.24      7.58 o 
   5   2  25        0.12        5.20      2.36 o 
   6   2  25      154.64      151.96     13.02 o 
   7   2  25      130.81      144.51      9.34 o 
   8   2  25       28.29       41.34     12.26 o 
   9   2  25       20.01       14.84      5.24 o 
  10   2  25        1.00        4.66      5.40 o 
   0   3  25      409.01      442.09     28.01 o 
   1   3  25      154.74      167.58     10.08 o 
   2   3  25       93.57       90.14      4.64 o 
   3   3  25       94.18       67.84      6.30 o 
   4   3  25      165.56      159.53      8.50 o 
   5   3  25      154.72      149.06      9.26 o 
   6   3  25      117.96      104.74      8.01 o 
   7   3  25       29.63       27.51      4.06 o 
   8   3  25        3.60       13.98      3.82 o 
   9   3  25       43.80       35.45      8.53 o 
  10   3  25       91.77       69.99     18.39 o 
   0   4  25      716.73      777.03     20.83 o 
   1   4  25      173.86      171.44      9.13 o 
   2   4  25      151.26      133.52     10.20 o 
   3   4  25      640.36      646.20     15.51 o 
   4   4  25      122.88      128.67      5.63 o 
   5   4  25      565.80      583.36     17.51 o 
   6   4  25      166.11      158.97     21.20 o 
   7   4  25      106.37       98.97     13.88 o 
   8   4  25       22.54       20.91      5.29 o 
   9   4  25        2.51        9.02      5.81 o 
  10   4  25       14.07       16.46      6.94 o 
   0   5  25      229.41      198.07     13.10 o 
   1   5  25       93.38      101.06      6.78 o 
   2   5  25      329.63      324.32     11.04 o 
   3   5  25       71.77       66.51      5.99 o 
   4   5  25      102.27       95.92      7.44 o 
   5   5  25       81.88       61.04      6.03 o 
   6   5  25       12.05       15.64      4.54 o 
   7   5  25       14.65       20.00      4.98 o 
   8   5  25      128.59      142.57     16.53 o 
   9   5  25       39.08       30.53     10.02 o 
   0   6  25     1170.99     1289.33     41.74 o 
   1   6  25      501.60      519.71     18.09 o 
   2   6  25       11.11        9.98      2.37 o 
   3   6  25      190.34      219.42     10.41 o 
   4   6  25      120.56      105.09     10.63 o 
   5   6  25       44.38       40.74      5.37 o 
   6   6  25        8.66        8.34      5.46 o 
   7   6  25       25.77       20.56      4.87 o 
   8   6  25        2.76        5.60      7.06 o 
   9   6  25       16.95       19.18     13.49 o 
   0   7  25      376.14      438.32     18.05 o 
   1   7  25      448.79      510.57     13.35 o 
   2   7  25      205.92      189.10     13.01 o 
   3   7  25       15.10       15.88      3.84 o 
   4   7  25       14.67        8.70      2.98 o 
   5   7  25       62.33       51.05      5.84 o 
   6   7  25       22.57       13.37      4.38 o 
   7   7  25       44.44       36.15     10.83 o 
   8   7  25       26.68       24.82      9.62 o 
   0   8  25       79.96       77.29      8.47 o 
   1   8  25       44.17       49.28      6.35 o 
   2   8  25        6.33       13.12      2.70 o 
   3   8  25      177.05      217.78     13.15 o 
   4   8  25        0.56        3.19      2.66 o 
   5   8  25       30.48       23.34      5.10 o 
   6   8  25      144.04      143.71     24.08 o 
   7   8  25        6.17        5.75      3.92 o 
   0   9  25        7.90       13.08      4.01 o 
   1   9  25       16.44       14.01      4.68 o 
   2   9  25       42.75       34.30      5.91 o 
   3   9  25       10.46       10.68      3.98 o 
   4   9  25       35.19       37.36      7.08 o 
   5   9  25       49.85       34.28      6.09 o 
   6   9  25       38.33       29.53      6.95 o 
   0  10  25       14.86       15.04      6.42 o 
   1  10  25        0.13        4.75      3.34 o 
   2  10  25       24.54       12.87      5.33 o 
   3  10  25       27.95       18.04      6.03 o 
   4  10  25       35.09       19.81      6.53 o 
   0   0  26      183.16      152.09     21.05 o 
   1   0  26      145.81      138.98     17.47 o 
   2   0  26      329.91      334.94     49.73 o 
   3   0  26      145.92      142.31     17.66 o 
   4   0  26     1336.41     1464.76     61.69 o 
   5   0  26      811.95      822.56     43.16 o 
   6   0  26      111.55       95.46     15.63 o 
   7   0  26       45.70       34.54      7.83 o 
   8   0  26      106.42      101.72     16.85 o 
   9   0  26      105.85      142.94     30.49 o 
  10   0  26        2.30        4.42      7.69 o 
   0   1  26        5.49        6.50      2.06 o 
   1   1  26      279.73      286.10     11.94 o 
   2   1  26      173.10      142.40     22.12 o 
   3   1  26       92.45      107.06     14.71 o 
   4   1  26        3.23        5.30      2.78 o 
   5   1  26      294.44      294.56     14.53 o 
   6   1  26      367.06      346.62     17.31 o 
   7   1  26      368.89      423.12     16.06 o 
   8   1  26       13.84       16.08      5.12 o 
   9   1  26       17.96       23.78      8.39 o 
  10   1  26      131.70      140.17     29.82 o 
   0   2  26        2.04       10.68      4.85 o 
   1   2  26      152.26      143.56      9.50 o 
   2   2  26      191.41      194.53     12.87 o 
   3   2  26      423.34      437.29     16.38 o 
   4   2  26       62.12       56.73      6.22 o 
   5   2  26       21.33       21.46      3.34 o 
   6   2  26        5.48        5.41      2.61 o 
   7   2  26      183.83      204.23     23.72 o 
   8   2  26       96.90      114.60     17.74 o 
   9   2  26      110.10      103.84     19.27 o 
  10   2  26       28.94       27.35      9.64 o 
   0   3  26       27.95       30.04      4.69 o 
   1   3  26      246.44      220.16     11.74 o 
   2   3  26      158.16      160.32      7.57 o 
   3   3  26      501.28      510.95     12.61 o 
   4   3  26       70.96       62.80      5.20 o 
   5   3  26      134.28      142.84      8.86 o 
   6   3  26      320.55      323.96     14.94 o 
   7   3  26      129.67      133.77     12.87 o 
   8   3  26       31.21       38.77     10.08 o 
   9   3  26       19.22       27.17      7.60 o 
  10   3  26        4.04       10.79      6.18 o 
   0   4  26      208.63      218.44     17.70 o 
   1   4  26        1.83        4.70      2.15 o 
   2   4  26      297.48      247.78     10.94 o 
   3   4  26        4.96        5.26      1.78 o 
   4   4  26      169.25      163.14      7.82 o 
   5   4  26      140.25      120.50      7.18 o 
   6   4  26        2.38        3.23      2.65 o 
   7   4  26       33.22       26.04      5.69 o 
   8   4  26       24.81       20.78      5.55 o 
   9   4  26       35.01       31.52      8.52 o 
   0   5  26        2.26        4.05      4.48 o 
   1   5  26        6.53        9.04      2.99 o 
   2   5  26      116.78      104.78      9.62 o 
   3   5  26       93.43       68.03      5.79 o 
   4   5  26       45.00       48.78      4.85 o 
   5   5  26      134.34      113.61     12.02 o 
   6   5  26       44.38       34.54      4.93 o 
   7   5  26       18.14        8.73      2.94 o 
   8   5  26       20.20       16.06      6.14 o 
   9   5  26        8.66       14.16      6.93 o 
   0   6  26       84.94       99.91     16.79 o 
   1   6  26      309.87      304.52     14.69 o 
   2   6  26      287.50      299.17      8.58 o 
   3   6  26        4.71       11.71      3.43 o 
   4   6  26       35.57       26.95      4.71 o 
   5   6  26       16.81       14.29      3.46 o 
   6   6  26       43.43       39.75      6.49 o 
   7   6  26       60.17       57.40     10.32 o 
   8   6  26       43.27       33.40     10.22 o 
   0   7  26      551.55      603.18     25.84 o 
   1   7  26      242.72      275.91     10.27 o 
   2   7  26       14.83       14.72      4.04 o 
   3   7  26        1.38        4.54      3.10 o 
   4   7  26       88.80      100.61      7.08 o 
   5   7  26      146.73      155.20     14.66 o 
   6   7  26       10.32        8.87      3.83 o 
   7   7  26       87.68      109.31     27.81 o 
   8   7  26       77.25       77.08     27.10 o 
   0   8  26       25.96       21.69      5.94 o 
   1   8  26       77.12       77.90      7.32 o 
   2   8  26       39.88       34.81      5.64 o 
   3   8  26        9.63        1.99      3.57 o 
   4   8  26      123.58      130.19     20.42 o 
   5   8  26       71.43       53.78     11.10 o 
   6   8  26       18.89       11.20      4.01 o 
   7   8  26       21.36       33.25     11.92 o 
   0   9  26        0.33       10.01      4.97 o 
   1   9  26      111.54      132.76     16.04 o 
   2   9  26      159.20      171.42     15.18 o 
   3   9  26       25.93       18.09      3.98 o 
   4   9  26       30.75       22.07      5.19 o 
   5   9  26        7.96        9.96      4.82 o 
   0  10  26        3.97        6.77      4.57 o 
   1  10  26       80.02       66.03     11.08 o 
   2  10  26      101.69       85.74     21.04 o 
   3  10  26       18.75       14.94      3.97 o 
   1   0  27      216.66      320.75     40.29 o 
   2   0  27      139.48      140.86     38.52 o 
   3   0  27      105.23      116.07     26.29 o 
   4   0  27      362.27      342.33     69.52 o 
   5   0  27       21.15       12.05      3.93 o 
   6   0  27      636.40      682.95     25.80 o 
   7   0  27       21.14       31.14     13.51 o 
   8   0  27       78.08       79.46     18.61 o 
   9   0  27       30.34       31.58      8.15 o 
  10   0  27       43.81       48.22     24.83 o 
   0   1  27      248.12      236.23     13.24 o 
   1   1  27      291.01      298.84     12.11 o 
   2   1  27      414.98      440.24     19.18 o 
   3   1  27      558.76      569.88     22.58 o 
   4   1  27      116.32       97.46     10.41 o 
   5   1  27      267.87      248.37     12.28 o 
   6   1  27       39.46       37.48      4.64 o 
   7   1  27      351.82      408.47     18.51 o 
   8   1  27        8.44        5.06      4.21 o 
   9   1  27      100.52       72.01     15.82 o 
  10   1  27       27.09       12.70      9.29 o 
   0   2  27      106.38      106.42     11.67 o 
   1   2  27      255.82      261.94     11.50 o 
   2   2  27      308.36      309.04     20.71 o 
   3   2  27      109.16       81.28      9.72 o 
   4   2  27      140.24      113.74      9.21 o 
   5   2  27       97.08       99.49     11.99 o 
   6   2  27      217.10      220.88     15.74 o 
   7   2  27       37.63       47.51      8.86 o 
   8   2  27       17.49       24.44      8.16 o 
   9   2  27       11.02       10.26      5.93 o 
  10   2  27       64.85       48.17     13.57 o 
   0   3  27      391.51      396.62     22.47 o 
   1   3  27      137.44      119.49      7.57 o 
   2   3  27       22.62       19.04      2.23 o 
   3   3  27        0.91        3.21      1.56 o 
   4   3  27       56.96       42.57      3.81 o 
   5   3  27        2.86        6.62      1.88 o 
   6   3  27       38.39       33.86      4.83 o 
   7   3  27       29.85       32.00      7.36 o 
   8   3  27      102.19      102.11     20.84 o 
   9   3  27       23.97       19.66      7.16 o 
  10   3  27       30.90       24.30      8.23 o 
   0   4  27      240.08      238.05     18.66 o 
   1   4  27      156.34      150.86      7.77 o 
   2   4  27      341.81      379.96     16.07 o 
   3   4  27       57.67       41.83      4.50 o 
   4   4  27       68.41       50.29      4.41 o 
   5   4  27      173.04      187.07     20.07 o 
   6   4  27       56.77       57.19      7.99 o 
   7   4  27       61.89       64.98      9.37 o 
   8   4  27      133.81      109.07     18.62 o 
   9   4  27        1.75        7.56      6.66 o 
   0   5  27       15.56       15.91      5.01 o 
   1   5  27       83.90       82.31      8.07 o 
   2   5  27      463.37      482.43     12.93 o 
   3   5  27      142.30      136.35      6.76 o 
   4   5  27       72.67       63.52      6.43 o 
   5   5  27       32.01       31.07      6.00 o 
   6   5  27       30.68       17.57      3.56 o 
   7   5  27       36.22       39.48      7.40 o 
   8   5  27        3.92        5.62      3.63 o 
   9   5  27       36.50       41.76     10.77 o 
   0   6  27        4.94        6.71      3.97 o 
   1   6  27       77.47       67.96     10.08 o 
   2   6  27      221.38      215.58      8.81 o 
   3   6  27      146.05      126.36      9.43 o 
   4   6  27      123.34      143.26      9.21 o 
   5   6  27       36.62       29.47      5.47 o 
   6   6  27       16.29       11.50      3.17 o 
   7   6  27       30.44       31.34      7.63 o 
   8   6  27       70.05       75.60     14.20 o 
   0   7  27        0.15        6.94      5.54 o 
   1   7  27      249.96      302.77     12.17 o 
   2   7  27       25.83       30.97      4.91 o 
   3   7  27      114.89      119.32     11.77 o 
   4   7  27       77.56       78.94      6.58 o 
   5   7  27       69.15       52.18      7.49 o 
   6   7  27       46.94       42.34      6.84 o 
   7   7  27       23.02       23.33      8.34 o 
   0   8  27      213.60      241.78     20.67 o 
   1   8  27       36.55       35.60      4.92 o 
   2   8  27      150.64      149.36      8.79 o 
   3   8  27       84.82       72.75      9.41 o 
   4   8  27       11.33       11.31      3.44 o 
   5   8  27      146.75      143.39     21.57 o 
   6   8  27       25.95       20.00      6.63 o 
   0   9  27       33.87       32.30      9.19 o 
   1   9  27       49.71       51.98      6.58 o 
   2   9  27       40.36       28.91      5.38 o 
   3   9  27        4.81        6.39      2.70 o 
   4   9  27       19.02       13.16      4.21 o 
   5   9  27        0.71        1.78      3.42 o 
   0  10  27        4.51        9.41      6.10 o 
   1  10  27       76.77       89.51     11.51 o 
   2  10  27       12.32        6.82      3.25 o 
   3  10  27       16.99       12.73      3.86 o 
   0   0  28      716.59      626.92     30.11 o 
   1   0  28      190.86      185.77     25.20 o 
   2   0  28      124.14      146.46     43.33 o 
   3   0  28      394.27      430.29     84.16 o 
   4   0  28        5.00       12.07     16.77 o 
   5   0  28       43.00       25.36      8.17 o 
   6   0  28      310.67      301.53     38.65 o 
   7   0  28       51.13       51.06     15.86 o 
   8   0  28      142.45      159.48     32.13 o 
   9   0  28       18.46       19.39      9.31 o 
  10   0  28      107.98      132.34     37.73 o 
   0   1  28      359.04      370.37     15.99 o 
   1   1  28      433.08      393.24     11.63 o 
   2   1  28      535.92      522.99     26.57 o 
   3   1  28      551.23      527.87     30.80 o 
   4   1  28       81.40       80.02     15.57 o 
   5   1  28      182.74      175.09      9.45 o 
   6   1  28       74.69       91.50     12.48 o 
   7   1  28       26.65       26.14      6.10 o 
   8   1  28        0.88        4.06      3.80 o 
   9   1  28       27.92       20.59      7.22 o 
  10   1  28       11.69       13.13      5.41 o 
   0   2  28     1094.62     1069.48     55.74 o 
   1   2  28      529.90      565.28     16.95 o 
   2   2  28       45.33       35.90      5.27 o 
   3   2  28      279.83      271.92     13.08 o 
   4   2  28      171.47      130.14     10.90 o 
   5   2  28       89.52       75.60      7.90 o 
   6   2  28       22.22       22.20      4.90 o 
   7   2  28      168.90      191.32     20.84 o 
   8   2  28       52.83       55.90     11.65 o 
   9   2  28        5.43        3.74      6.34 o 
  10   2  28       31.09       18.30      7.10 o 
   0   3  28      329.80      353.92     20.90 o 
   1   3  28      123.69       95.22      5.95 o 
   2   3  28      131.21      127.25      8.32 o 
   3   3  28      407.14      404.53     11.88 o 
   4   3  28      247.84      268.79      9.45 o 
   5   3  28      119.33      106.05      6.20 o 
   6   3  28       32.46       26.93      5.05 o 
   7   3  28       17.61       18.84      6.96 o 
   8   3  28       43.59       45.47     10.57 o 
   9   3  28        0.14        4.84      5.85 o 
  10   3  28       22.33       13.00      6.27 o 
   0   4  28      491.72      582.99     19.77 o 
   1   4  28      446.80      469.04     15.08 o 
   2   4  28       40.42       30.83      4.44 o 
   3   4  28      358.40      369.85      9.32 o 
   4   4  28       91.70       89.31      6.70 o 
   5   4  28        0.71        3.90      2.06 o 
   6   4  28      347.08      389.83     14.26 o 
   7   4  28       48.98       48.24      8.25 o 
   8   4  28       17.48       16.42      6.17 o 
   9   4  28       31.67       23.97      6.50 o 
   0   5  28       91.76       77.80     10.83 o 
   1   5  28      181.43      184.14     13.81 o 
   2   5  28       15.67       11.91      2.61 o 
   3   5  28      161.02      169.81      7.61 o 
   4   5  28      191.01      226.41     11.33 o 
   5   5  28       41.62       51.09      7.60 o 
   6   5  28       89.36       76.27     10.01 o 
   7   5  28       21.53       21.02      6.46 o 
   8   5  28        5.12        3.98      5.26 o 
   9   5  28       18.35       20.36      6.68 o 
   0   6  28        8.75        9.68      4.53 o 
   1   6  28     1520.23     1822.57     33.21 o 
   2   6  28      128.35      150.72     13.81 o 
   3   6  28      171.90      174.45      8.96 o 
   4   6  28      119.50      121.08      8.16 o 
   5   6  28      114.71      112.03      8.08 o 
   6   6  28      118.45      125.43     11.82 o 
   7   6  28       72.59       74.74     10.43 o 
   8   6  28       20.97       17.32      6.21 o 
   0   7  28       13.51       14.88      4.62 o 
   1   7  28       34.16       23.95      3.83 o 
   2   7  28       63.36       55.81      7.09 o 
   3   7  28       82.15       88.62      8.96 o 
   4   7  28        4.00        4.59      3.61 o 
   5   7  28        2.44        4.04      3.47 o 
   6   7  28        5.64       12.56      5.44 o 
   7   7  28        8.90       10.60      5.72 o 
   0   8  28       15.43       18.91      7.22 o 
   1   8  28      136.92      166.63     13.65 o 
   2   8  28      132.45      131.27      9.94 o 
   3   8  28      126.93      114.37     12.47 o 
   4   8  28        2.24        6.53      3.67 o 
   5   8  28       12.68       11.35      3.97 o 
   6   8  28       38.70       34.46     13.61 o 
   0   9  28       53.83       43.06      9.91 o 
   1   9  28        9.20       10.75      3.85 o 
   2   9  28       24.69       19.47      4.00 o 
   3   9  28       49.19       42.56      6.34 o 
   4   9  28       35.51       27.10      5.69 o 
   5   9  28        4.98        4.03      3.25 o 
   0  10  28      104.74      100.78     23.63 o 
   1  10  28        2.02        3.43      2.59 o 
   2  10  28       39.11       24.92      5.89 o 
   3  10  28       36.73       21.08      7.32 o 
   1   0  29      163.02      131.86     36.57 o 
   2   0  29      141.44      165.68     31.57 o 
   3   0  29      171.70      163.08     34.67 o 
   4   0  29      788.73      787.98     57.45 o 
   5   0  29        4.24        5.20      6.28 o 
   6   0  29       28.70       17.69      8.73 o 
   7   0  29       83.22      134.26     27.11 o 
   8   0  29       62.26       55.55     20.07 o 
   9   0  29       51.45       31.73     12.49 o 
  10   0  29       92.34       81.36     47.87 o 
   0   1  29      141.64      157.84      8.73 o 
   1   1  29      134.70      149.56      7.47 o 
   2   1  29      252.70      250.19     25.68 o 
   3   1  29      392.88      370.39     36.57 o 
   4   1  29      467.52      500.65     18.87 o 
   5   1  29       64.23       53.95      8.46 o 
   6   1  29       23.64       27.65      5.84 o 
   7   1  29       10.42        9.65      5.03 o 
   8   1  29       19.26       21.76      6.36 o 
   9   1  29       27.78       24.01      8.74 o 
  10   1  29       24.09       21.03      9.54 o 
   0   2  29      135.40      133.11     10.10 o 
   1   2  29      251.57      218.06      9.52 o 
   2   2  29      474.51      490.70     22.28 o 
   3   2  29      383.59      352.90     21.91 o 
   4   2  29       76.34       73.59      7.39 o 
   5   2  29      173.25      183.26     18.05 o 
   6   2  29      155.13      170.39     11.20 o 
   7   2  29        0.47        6.58      4.04 o 
   8   2  29       38.60       49.48     11.72 o 
   9   2  29       71.88       72.57     15.56 o 
  10   2  29       16.17       16.30      7.15 o 
   0   3  29      263.61      236.46     17.05 o 
   1   3  29       96.88      111.92      6.50 o 
   2   3  29      152.36      188.08      6.83 o 
   3   3  29       77.37       74.16      5.58 o 
   4   3  29      293.06      285.12     12.33 o 
   5   3  29      158.46      176.25     12.72 o 
   6   3  29        4.26       10.65      4.25 o 
   7   3  29      142.74      146.91     29.00 o 
   8   3  29       64.91       77.59     19.34 o 
   9   3  29       19.28       24.52      7.56 o 
   0   4  29       89.26       83.08     13.99 o 
   1   4  29       72.92       83.36      7.67 o 
   2   4  29      439.59      484.80     14.39 o 
   3   4  29      454.89      515.70     13.24 o 
   4   4  29      175.58      183.12      9.01 o 
   5   4  29      392.31      449.52      9.06 o 
   6   4  29       21.63       29.47      6.93 o 
   7   4  29      113.08      137.12     17.72 o 
   8   4  29       28.01       36.47      9.15 o 
   9   4  29        8.89       10.63      6.38 o 
   0   5  29      454.34      516.56     20.04 o 
   1   5  29      371.55      404.09     10.64 o 
   2   5  29      179.71      198.06     11.38 o 
   3   5  29      154.77      140.46      6.65 o 
   4   5  29       87.12       85.54      8.40 o 
   5   5  29      112.91      110.91     10.06 o 
   6   5  29      119.12      129.54     10.81 o 
   7   5  29       51.42       68.65      9.34 o 
   8   5  29       16.54       14.05      6.13 o 
   9   5  29       49.21       35.22     11.96 o 
   0   6  29      336.86      399.45     17.34 o 
   1   6  29       91.97       96.54      9.76 o 
   2   6  29       68.29       59.81      6.91 o 
   3   6  29        3.23        5.36      2.21 o 
   4   6  29       38.73       27.10      5.23 o 
   5   6  29        4.64        6.54      2.77 o 
   6   6  29      128.43      127.40     11.33 o 
   7   6  29       80.93       81.65     10.39 o 
   8   6  29        5.16        7.74      6.16 o 
   0   7  29       44.44       55.14      9.45 o 
   1   7  29       13.61       11.26      3.14 o 
   2   7  29      117.63      131.26     12.73 o 
   3   7  29       70.40       67.95      7.38 o 
   4   7  29        6.67        6.39      3.47 o 
   5   7  29       34.09       38.30      6.02 o 
   6   7  29      109.26      127.63     11.97 o 
   7   7  29        5.56        4.09      4.52 o 
   0   8  29        0.94        4.66      6.12 o 
   1   8  29       17.16       17.01      3.70 o 
   2   8  29       14.56       11.49      3.31 o 
   3   8  29       15.64       12.70      3.67 o 
   4   8  29       12.71       11.61      3.85 o 
   5   8  29       74.55       98.03     10.63 o 
   6   8  29       38.02       43.96     10.43 o 
   0   9  29        0.22        2.32      5.54 o 
   1   9  29       36.18       23.12      4.88 o 
   2   9  29        7.12       12.88      3.71 o 
   3   9  29       17.92       15.27      3.71 o 
   4   9  29        0.22        4.99      3.38 o 
   5   9  29        6.06       11.80      4.97 o 
   0  10  29       19.43        9.35      4.40 o 
   1  10  29       35.22       34.99      5.61 o 
   2  10  29       58.49       54.74     10.32 o 
   0   0  30      373.01      371.66     23.04 o 
   1   0  30      747.44      749.23     36.35 o 
   2   0  30      444.09      480.81     35.18 o 
   3   0  30       11.36       11.80      9.51 o 
   4   0  30     1155.17     1233.11     46.28 o 
   5   0  30      471.37      472.20     37.26 o 
   6   0  30       32.40       20.68      7.94 o 
   7   0  30        0.73       -0.70     19.02 o 
   8   0  30        3.13        8.67      8.83 o 
   9   0  30        6.46        7.78     17.14 o 
  10   0  30       37.82       32.27     21.03 o 
   0   1  30       28.81       20.29      2.87 o 
   1   1  30      488.45      457.40     23.72 o 
   2   1  30      495.45      537.47     28.68 o 
   3   1  30      162.15      190.52     20.08 o 
   4   1  30      746.09      768.73     26.24 o 
   5   1  30      196.64      216.26     11.22 o 
   6   1  30      381.01      389.49     15.30 o 
   7   1  30       15.96       17.96      5.40 o 
   8   1  30       28.76       31.61      6.99 o 
   9   1  30       15.18       11.04      9.33 o 
  10   1  30        4.88        6.41      6.92 o 
   0   2  30       49.71       42.12      4.97 o 
   1   2  30      400.95      391.75     13.43 o 
   2   2  30       65.30       61.57      7.21 o 
   3   2  30       91.62       78.19      8.05 o 
   4   2  30      225.86      217.84     33.00 o 
   5   2  30      109.13      108.51     12.46 o 
   6   2  30        3.84        9.83      4.44 o 
   7   2  30        9.22       11.53      3.73 o 
   8   2  30       56.57       65.78     17.55 o 
   9   2  30       29.30       33.18      8.75 o 
  10   2  30       19.22       17.60      6.75 o 
   0   3  30       15.69       10.70      4.48 o 
   1   3  30       10.55        8.54      2.15 o 
   2   3  30       31.67       21.76      2.98 o 
   3   3  30       31.34       25.11      3.66 o 
   4   3  30      166.89      170.70      6.95 o 
   5   3  30      511.30      554.03     17.85 o 
   6   3  30        1.88        3.24      2.92 o 
   7   3  30      170.24      179.31     38.92 o 
   8   3  30        6.72        9.32      4.28 o 
   9   3  30        5.66       10.89      5.45 o 
   0   4  30       14.79       13.81      4.10 o 
   1   4  30        1.32        4.00      2.03 o 
   2   4  30      368.00      367.94      8.27 o 
   3   4  30      108.58       75.92      6.26 o 
   4   4  30      319.85      325.60      9.88 o 
   5   4  30        9.23        6.40      2.83 o 
   6   4  30       99.76      100.48     11.88 o 
   7   4  30        6.33       10.76      4.04 o 
   8   4  30        1.95        3.79      4.63 o 
   9   4  30        0.65        3.58      3.56 o 
   0   5  30        1.83        6.27      3.96 o 
   1   5  30      114.52      107.50      8.73 o 
   2   5  30      119.72      121.08      5.49 o 
   3   5  30        7.45        6.21      2.20 o 
   4   5  30      152.65      139.33     15.00 o 
   5   5  30       60.05       65.29      7.70 o 
   6   5  30      119.59      124.30     11.80 o 
   7   5  30      126.48      138.42     15.97 o 
   8   5  30       15.95       11.66      5.13 o 
   0   6  30       20.87       18.40      4.90 o 
   1   6  30       82.11       72.03      6.03 o 
   2   6  30       69.24       53.13      4.93 o 
   3   6  30       33.50       27.85      4.13 o 
   4   6  30       35.35       25.70      4.26 o 
   5   6  30       79.47       73.93     11.58 o 
   6   6  30       57.11       58.01      8.38 o 
   7   6  30       30.66       27.54      6.02 o 
   8   6  30       77.60       92.25     14.84 o 
   0   7  30       33.86       25.16      5.21 o 
   1   7  30       68.10       66.92      6.67 o 
   2   7  30      188.95      184.68     12.83 o 
   3   7  30        0.33        2.26      2.97 o 
   4   7  30       16.79       18.70      5.13 o 
   5   7  30       27.01       23.55      5.04 o 
   6   7  30       61.60       52.18      8.21 o 
   7   7  30       56.31       52.20     10.07 o 
   0   8  30       16.17       24.96      7.72 o 
   1   8  30      115.39      108.37     11.01 o 
   2   8  30       66.36       52.87      8.28 o 
   3   8  30       59.79       52.67      6.82 o 
   4   8  30        3.83        8.57      4.02 o 
   5   8  30       22.30       22.16      7.36 o 
   6   8  30       83.16       72.28     11.44 o 
   0   9  30       25.76       20.52      5.81 o 
   1   9  30       14.11       15.44      4.04 o 
   2   9  30       25.34       20.24      3.72 o 
   3   9  30       23.71       20.79      5.13 o 
   4   9  30       49.07       43.20      9.44 o 
   0  10  30        0.69        8.88      5.18 o 
   1  10  30       39.99       25.55      6.04 o 
   2  10  30       92.95       51.35     22.69 o 
   1   0  31      677.96      639.23     36.51 o 
   2   0  31       16.01       13.95      9.91 o 
   3   0  31       16.55        9.73      7.46 o 
   4   0  31        1.68        5.04      5.86 o 
   5   0  31       85.63       75.48     12.71 o 
   6   0  31      131.13      175.26     24.62 o 
   7   0  31       43.81       25.32     11.32 o 
   8   0  31        7.84        3.99      5.40 o 
   9   0  31       35.43       23.57     17.18 o 
  10   0  31      102.57       98.94     55.66 o 
   0   1  31        3.80        4.19      2.48 o 
   1   1  31     2083.83     1803.81     75.24 o 
   2   1  31      484.27      501.25     17.35 o 
   3   1  31      172.08      175.86     20.35 o 
   4   1  31      327.74      346.61     36.52 o 
   5   1  31       34.55       33.75      5.93 o 
   6   1  31       68.69       73.45     12.08 o 
   7   1  31        1.35       11.94      5.70 o 
   8   1  31       14.10       12.94      4.49 o 
   9   1  31        9.01       11.32      9.27 o 
  10   1  31       12.05        7.36      5.47 o 
   0   2  31      353.35      302.90     15.25 o 
   1   2  31      430.92      432.48     16.82 o 
   2   2  31      199.47      175.88     10.75 o 
   3   2  31      115.10      116.04      7.98 o 
   4   2  31      100.15       78.77     11.54 o 
   5   2  31       23.07       15.62      5.59 o 
   6   2  31      107.04      142.27      8.99 o 
   7   2  31       73.04       70.35     11.89 o 
   8   2  31       10.73        8.70      6.63 o 
   9   2  31       60.82       55.07     12.53 o 
   0   3  31        5.74        6.26      3.37 o 
   1   3  31      426.61      412.88     12.63 o 
   2   3  31      381.53      421.89     12.56 o 
   3   3  31        3.53        2.85      1.21 o 
   4   3  31        0.33        6.31      4.31 o 
   5   3  31       50.84       38.99      5.91 o 
   6   3  31       63.34       79.15     11.93 o 
   7   3  31       25.04       26.46      8.01 o 
   8   3  31        4.18       10.09      5.70 o 
   9   3  31       58.09       47.91     11.19 o 
   0   4  31      723.74      819.85     23.63 o 
   1   4  31      380.14      409.73     10.21 o 
   2   4  31       67.95       67.11      5.46 o 
   3   4  31      318.82      355.33     14.72 o 
   4   4  31       12.48        7.38      2.13 o 
   5   4  31      255.48      284.53     25.95 o 
   6   4  31      138.33      149.38     11.09 o 
   7   4  31      147.71      157.55     18.71 o 
   8   4  31        9.01       11.27      5.20 o 
   9   4  31       61.29       65.47     12.99 o 
   0   5  31      411.53      392.60     35.45 o 
   1   5  31      721.56      813.18     21.49 o 
   2   5  31       46.63       36.83      5.32 o 
   3   5  31       30.91       25.11      4.43 o 
   4   5  31      293.68      318.08     11.98 o 
   5   5  31       17.77       13.32      6.00 o 
   6   5  31      126.45      115.33     19.69 o 
   7   5  31       26.13       20.88      6.42 o 
   8   5  31      252.03      369.94     47.95 o 
   0   6  31      192.18      205.71     15.56 o 
   1   6  31       92.29       93.96      7.83 o 
   2   6  31      163.18      173.46      7.90 o 
   3   6  31       73.75       51.38      7.45 o 
   4   6  31       43.97       51.26      6.48 o 
   5   6  31       22.36       16.55      6.26 o 
   6   6  31        5.12       16.53      4.97 o 
   7   6  31        9.12       10.61      4.51 o 
   8   6  31       25.01       21.58      5.50 o 
   0   7  31       16.64       11.86      4.38 o 
   1   7  31       96.04       97.27     10.46 o 
   2   7  31       99.00       92.21      9.66 o 
   3   7  31        2.02        4.26      2.60 o 
   4   7  31        6.04        6.80      2.96 o 
   5   7  31       43.27       31.55      5.98 o 
   6   7  31       27.11       20.26      5.07 o 
   7   7  31        6.85       16.35      5.61 o 
   0   8  31        8.16        6.70      5.10 o 
   1   8  31       26.90       17.78      4.43 o 
   2   8  31      119.51      111.45     10.92 o 
   3   8  31       33.77       25.33      4.81 o 
   4   8  31        6.64        6.32      3.49 o 
   5   8  31       36.03       41.35      8.99 o 
   6   8  31       31.16       31.72      9.59 o 
   0   9  31        5.86        7.89      4.88 o 
   1   9  31       18.73       15.29      4.02 o 
   2   9  31       62.06       51.88     13.07 o 
   3   9  31       40.24       25.85      6.99 o 
   4   9  31       31.56       26.73      5.40 o 
   0  10  31       38.21       33.94      9.23 o 
   1  10  31       77.64       76.79      7.63 o 
   0   0  32      832.31      804.95     33.70 o 
   1   0  32     1610.68     1618.07     61.31 o 
   2   0  32       56.52       52.28     14.64 o 
   3   0  32       87.21       70.50     13.62 o 
   4   0  32        3.26       -2.65      9.66 o 
   5   0  32       38.36       53.38     15.12 o 
   6   0  32        8.30       -4.07     21.38 o 
   7   0  32       13.09       17.43     10.37 o 
   8   0  32       99.06      114.97     23.78 o 
   9   0  32        4.35        2.35      6.68 o 
   0   1  32     1774.79     1753.44     81.39 o 
   1   1  32     1158.51     1084.60     56.82 o 
   2   1  32       88.75       70.13     12.12 o 
   3   1  32      242.05      284.09     27.31 o 
   4   1  32      219.01      229.51     18.27 o 
   5   1  32      434.04      471.38     32.30 o 
   6   1  32       47.84       37.17      6.15 o 
   7   1  32      209.47      268.68     19.55 o 
   8   1  32       57.51       51.98     13.62 o 
   9   1  32       97.26      110.57     20.52 o 
   0   2  32      729.19      590.21     43.48 o 
   1   2  32     1039.88     1008.59     32.27 o 
   2   2  32      364.35      350.66     12.44 o 
   3   2  32      544.94      600.36     19.20 o 
   4   2  32      446.08      500.27     33.03 o 
   5   2  32      184.00      213.14     16.15 o 
   6   2  32       81.66       94.21     15.43 o 
   7   2  32       45.07       40.24      8.56 o 
   8   2  32       58.28       60.17     12.65 o 
   9   2  32       54.39       38.99     12.27 o 
   0   3  32     1535.49     1700.86     59.92 o 
   1   3  32      283.17      269.57     11.02 o 
   2   3  32       49.68       36.69      4.59 o 
   3   3  32      221.40      226.36      7.20 o 
   4   3  32       43.67       50.77      6.36 o 
   5   3  32        4.91        4.52      4.47 o 
   6   3  32       14.15       14.97      4.07 o 
   7   3  32       33.80       24.63      6.64 o 
   8   3  32        6.76       11.23      5.53 o 
   9   3  32       15.76       13.38      7.93 o 
   0   4  32        5.87        2.67      3.73 o 
   1   4  32      120.52      122.37     11.19 o 
   2   4  32       61.94       56.01      4.18 o 
   3   4  32       80.81       82.60      8.64 o 
   4   4  32       58.80       56.70      5.46 o 
   5   4  32       66.40       54.70      7.60 o 
   6   4  32      125.74      144.47     18.49 o 
   7   4  32       27.17       30.46      6.40 o 
   8   4  32       10.30        9.41      5.66 o 
   9   4  32       60.08       61.91     11.85 o 
   0   5  32     1067.26     1233.58     46.15 o 
   1   5  32      289.14      274.44     12.85 o 
   2   5  32        4.55        3.56      2.28 o 
   3   5  32       13.85       11.87      2.75 o 
   4   5  32       23.58       19.24      4.94 o 
   5   5  32       74.45       65.56      8.31 o 
   6   5  32       24.51       19.46      4.55 o 
   7   5  32       13.66       12.31      4.34 o 
   8   5  32      103.62      117.78     17.78 o 
   0   6  32        1.10       -0.40      4.71 o 
   1   6  32        0.25        6.18      2.71 o 
   2   6  32       24.87       22.76      3.94 o 
   3   6  32        5.00        8.35      3.46 o 
   4   6  32       16.32       16.05      3.86 o 
   5   6  32      350.78      422.65     17.44 o 
   6   6  32       31.80       29.12      6.19 o 
   7   6  32        6.63        3.45      4.47 o 
   0   7  32      350.77      411.49     15.66 o 
   1   7  32       11.75        9.60      3.39 o 
   2   7  32       80.91       95.87      7.30 o 
   3   7  32       91.76      107.96     10.59 o 
   4   7  32       25.99       30.97      5.63 o 
   5   7  32        4.88        6.76      4.07 o 
   6   7  32       12.78       12.09      4.55 o 
   7   7  32       28.74       27.35      9.25 o 
   0   8  32       33.95       40.08      8.36 o 
   1   8  32       12.96        8.32      2.73 o 
   2   8  32      146.14      168.08     13.18 o 
   3   8  32       42.65       28.97      7.08 o 
   4   8  32      124.73      168.16     23.06 o 
   5   8  32      109.11      119.82     25.12 o 
   0   9  32       14.62       13.66      5.54 o 
   1   9  32       22.43       12.63      4.24 o 
   2   9  32       40.09       34.82      7.70 o 
   3   9  32       49.05       46.69     10.12 o 
   4   9  32       29.14       17.09      6.15 o 
   1   0  33     1153.02     1244.39    176.04 o 
   2   0  33       66.71       87.81     18.28 o 
   3   0  33     1522.85     1762.60     69.65 o 
   4   0  33       81.07       70.17     10.07 o 
   5   0  33      117.85      153.01     23.80 o 
   6   0  33       21.83       28.99     14.17 o 
   7   0  33       15.93       30.19     13.41 o 
   8   0  33        2.01        1.31     16.05 o 
   9   0  33      255.85      315.92     20.26 o 
   0   1  33      596.92      580.72     36.13 o 
   1   1  33      428.75      403.47     20.42 o 
   2   1  33      427.68      410.19     26.82 o 
   3   1  33       68.17       44.32      6.90 o 
   4   1  33       33.63       29.74      6.81 o 
   5   1  33      253.59      261.20     13.91 o 
   6   1  33      134.84      186.74     17.34 o 
   7   1  33       10.18        7.88      4.95 o 
   8   1  33       85.85       82.90     13.01 o 
   9   1  33        5.49        8.91      4.56 o 
   0   2  33     1475.98     1594.96     76.81 o 
   1   2  33        3.54        4.28      1.88 o 
   2   2  33      150.42      111.96      7.33 o 
   3   2  33      354.56      372.62     15.06 o 
   4   2  33      279.81      309.01     55.70 o 
   5   2  33      288.21      279.68     15.13 o 
   6   2  33       62.83       85.49     19.07 o 
   7   2  33       62.57       51.20      8.93 o 
   8   2  33       50.15       39.69     12.89 o 
   9   2  33       95.67       81.34     22.35 o 
   0   3  33        2.98        3.00      2.52 o 
   1   3  33      151.23      137.88      6.88 o 
   2   3  33      197.16      171.15     12.32 o 
   3   3  33       65.78       67.24      7.43 o 
   4   3  33      381.16      419.97     15.99 o 
   5   3  33       32.98       26.90      5.56 o 
   6   3  33       99.73       85.29     11.40 o 
   7   3  33       19.75       22.90      7.08 o 
   8   3  33       69.99       62.49     10.73 o 
   9   3  33       31.61       22.21      6.71 o 
   0   4  33      232.30      230.93     12.95 o 
   1   4  33      507.91      558.58     14.54 o 
   2   4  33       16.85       10.03      2.47 o 
   3   4  33       48.09       36.97      4.61 o 
   4   4  33      221.77      237.62     10.74 o 
   5   4  33      116.46      118.11     10.55 o 
   6   4  33       11.67       11.56      4.49 o 
   7   4  33       94.82       96.05     12.37 o 
   8   4  33       10.35        5.64      4.73 o 
   0   5  33       57.35       45.65      7.04 o 
   1   5  33      282.96      304.12     13.51 o 
   2   5  33      160.70      172.93     11.64 o 
   3   5  33       54.30       42.68      6.31 o 
   4   5  33      165.23      169.56     15.64 o 
   5   5  33      100.51      120.36     12.84 o 
   6   5  33        0.33        2.43      3.89 o 
   7   5  33        7.11       12.96      4.55 o 
   8   5  33       26.18       18.20      6.53 o 
   0   6  33       32.05       21.24      8.13 o 
   1   6  33       35.23       31.83      4.78 o 
   2   6  33       28.04       23.82      3.51 o 
   3   6  33       12.15        9.78      4.21 o 
   4   6  33       78.88       90.67      9.69 o 
   5   6  33       93.47       98.18     11.18 o 
   6   6  33       27.67       19.73      5.93 o 
   7   6  33       49.13       36.63      7.36 o 
   0   7  33        5.38        5.70      5.37 o 
   1   7  33       40.71       30.28      5.43 o 
   2   7  33        8.68       10.71      3.67 o 
   3   7  33        7.13        7.77      3.25 o 
   4   7  33       62.99       44.99      7.56 o 
   5   7  33       48.73       41.70      7.59 o 
   6   7  33        0.82        6.80      3.69 o 
   0   8  33       15.54       15.76      5.08 o 
   1   8  33       72.24       54.01      7.17 o 
   2   8  33        1.30        3.52      3.55 o 
   3   8  33        0.58        3.90      2.36 o 
   4   8  33       23.09       19.36      5.47 o 
   5   8  33       52.40       31.62     10.66 o 
   0   9  33       34.99       22.13      7.30 o 
   1   9  33       37.61       25.67      5.52 o 
   2   9  33       29.04       18.68      5.73 o 
   3   9  33        4.14        8.34      3.28 o 
   0   0  34      606.58      628.15     23.68 o 
   1   0  34       33.99       80.10     20.20 o 
   2   0  34      210.29      226.68     36.24 o 
   3   0  34      458.76      548.75    104.12 o 
   4   0  34      241.83      213.36     14.64 o 
   5   0  34      118.48       89.14     18.56 o 
   6   0  34        0.92        8.26      6.35 o 
   7   0  34       24.18       29.99     11.60 o 
   8   0  34       15.09       13.42     16.66 o 
   9   0  34        2.28        4.15     17.40 o 
   0   1  34      173.86      165.03      9.53 o 
   1   1  34     1073.26     1231.75     32.52 o 
   2   1  34      352.28      357.85     18.76 o 
   3   1  34       94.88       76.43     13.15 o 
   4   1  34      283.19      270.86     19.92 o 
   5   1  34       61.29       45.62      8.35 o 
   6   1  34       15.45       14.89      5.19 o 
   7   1  34       21.71       16.50      7.74 o 
   8   1  34       23.51       25.26      7.60 o 
   9   1  34       22.35       15.57      9.09 o 
   0   2  34       51.49       40.33      7.62 o 
   1   2  34       30.68       26.05      4.15 o 
   2   2  34      257.07      243.96     19.43 o 
   3   2  34      131.94      129.00      9.52 o 
   4   2  34      163.84      203.11     17.01 o 
   5   2  34      174.91      165.45     32.05 o 
   6   2  34      140.04      131.40     10.12 o 
   7   2  34        8.77        7.22      3.81 o 
   8   2  34       49.95       46.05     10.40 o 
   9   2  34       16.76       12.79      6.48 o 
   0   3  34        4.75        7.16      3.43 o 
   1   3  34      128.53      118.01      7.76 o 
   2   3  34      515.26      615.88     20.08 o 
   3   3  34      210.24      223.89     19.62 o 
   4   3  34      102.02       91.29      9.92 o 
   5   3  34       48.82       60.45      8.97 o 
   6   3  34        5.02       10.82      4.95 o 
   7   3  34       22.00       13.87      6.35 o 
   8   3  34       10.03        8.52      3.73 o 
   9   3  34       48.44       45.19     10.89 o 
   0   4  34      158.54      170.16     18.15 o 
   1   4  34      483.06      492.23     13.63 o 
   2   4  34      127.91      120.36      8.34 o 
   3   4  34       48.70       53.36      5.64 o 
   4   4  34       37.33       35.93      7.05 o 
   5   4  34        0.24        2.78      3.51 o 
   6   4  34       38.98       33.62      8.37 o 
   7   4  34       17.49       11.24      5.41 o 
   8   4  34       18.68       17.07      5.80 o 
   0   5  34       61.04       65.50      9.26 o 
   1   5  34      153.70      167.93      9.92 o 
   2   5  34      141.49      152.26      7.30 o 
   3   5  34       95.97       73.78      8.16 o 
   4   5  34       31.08       22.76      5.26 o 
   5   5  34      207.35      214.77     14.83 o 
   6   5  34        6.39        6.21      4.47 o 
   7   5  34        9.05        3.88      7.75 o 
   8   5  34       17.34       17.03      4.76 o 
   0   6  34      138.10      159.94     14.91 o 
   1   6  34       83.14       83.47      6.53 o 
   2   6  34      106.89      122.08      7.70 o 
   3   6  34        7.01        3.93      2.95 o 
   4   6  34       62.30       57.52      8.11 o 
   5   6  34        4.61        8.14      4.71 o 
   6   6  34        6.96       13.06      5.14 o 
   7   6  34       44.66       39.38      9.13 o 
   0   7  34        1.37        2.01      3.17 o 
   1   7  34      103.78      107.80     12.03 o 
   2   7  34       79.88       54.51      8.17 o 
   3   7  34       42.91       40.42      6.00 o 
   4   7  34       31.49       35.38      8.12 o 
   5   7  34       58.37       53.91      7.80 o 
   6   7  34       29.24       19.75      5.11 o 
   0   8  34        8.99        4.08      5.39 o 
   1   8  34      168.27      142.69     25.39 o 
   2   8  34      132.93      172.17     17.53 o 
   3   8  34       73.92       65.37      8.94 o 
   4   8  34      114.63      134.02     17.45 o 
   5   8  34       43.93       28.10      6.70 o 
   0   9  34       29.81       16.22     17.09 o 
   1   9  34        8.81        6.91      3.04 o 
   2   9  34        8.06        4.58      3.46 o 
   3   9  34        4.06        6.49      4.64 o 
   1   0  35      174.36      182.93     47.70 o 
   2   0  35      463.16      421.37     71.74 o 
   3   0  35       74.30       84.99     16.86 o 
   4   0  35       61.89       73.50     13.12 o 
   5   0  35      139.78      136.77     15.58 o 
   6   0  35        9.45       17.36     20.68 o 
   7   0  35        6.05        9.94      5.95 o 
   8   0  35        8.45        8.79      8.11 o 
   9   0  35       76.12       77.47     32.44 o 
   0   1  35        4.02        5.59      2.98 o 
   1   1  35      196.54      168.21     13.07 o 
   2   1  35      119.90      110.91     11.59 o 
   3   1  35      228.12      224.11     17.25 o 
   4   1  35      678.61      793.10     27.70 o 
   5   1  35      104.31       99.41     13.67 o 
   6   1  35      251.43      298.56     15.97 o 
   7   1  35       86.11       74.58     15.02 o 
   8   1  35       11.48       20.81      8.03 o 
   9   1  35       10.44       10.91      4.74 o 
   0   2  35      931.61     1034.05     38.94 o 
   1   2  35      730.79      758.79     23.70 o 
   2   2  35      303.70      284.67     21.61 o 
   3   2  35       67.62       63.89     10.59 o 
   4   2  35        9.26       15.59      5.07 o 
   5   2  35      420.65      459.75     18.24 o 
   6   2  35       84.87       67.79      8.71 o 
   7   2  35        2.56        6.49      6.90 o 
   8   2  35       72.94       80.35     20.21 o 
   9   2  35        4.57        8.54      4.33 o 
   0   3  35      160.21      179.04     12.80 o 
   1   3  35      180.55      198.97      9.07 o 
   2   3  35       98.13       97.33      9.07 o 
   3   3  35        2.54        6.17      3.44 o 
   4   3  35       34.78       33.13      5.94 o 
   5   3  35       24.42       16.58      4.10 o 
   6   3  35       93.14       86.36     14.83 o 
   7   3  35       44.70       59.17      9.67 o 
   8   3  35       11.36       12.34      5.67 o 
   9   3  35        0.08        6.74      3.55 o 
   0   4  35        3.71        5.13      3.13 o 
   1   4  35       46.80       38.34      5.00 o 
   2   4  35      132.09      117.43      9.19 o 
   3   4  35       81.92       58.48      6.56 o 
   4   4  35       32.11       18.90      4.01 o 
   5   4  35        6.83        9.88      3.67 o 
   6   4  35        1.07        9.84      5.50 o 
   7   4  35       98.68      102.90     12.09 o 
   8   4  35        8.19       14.05      5.26 o 
   0   5  35      250.52      222.31     28.52 o 
   1   5  35      109.26       91.84     10.36 o 
   2   5  35       57.47       54.54      5.08 o 
   3   5  35      299.63      332.90     13.01 o 
   4   5  35      183.75      230.73     18.19 o 
   5   5  35       32.08       30.58      6.04 o 
   6   5  35      112.54      139.87     15.82 o 
   7   5  35       67.27       66.13     11.64 o 
   8   5  35       21.02       14.49      5.30 o 
   0   6  35       19.95       14.88      4.98 o 
   1   6  35       60.87       64.72      6.50 o 
   2   6  35       82.37       90.30      9.09 o 
   3   6  35      163.51      170.36     14.85 o 
   4   6  35        7.05        4.96      3.98 o 
   5   6  35       46.18       46.15      7.99 o 
   6   6  35      142.41      127.21     18.33 o 
   7   6  35       22.84       19.15      5.26 o 
   0   7  35       21.53       21.36      5.30 o 
   1   7  35       25.74       21.85      4.17 o 
   2   7  35       38.84       30.28      5.21 o 
   3   7  35       49.45       38.20      6.64 o 
   4   7  35       35.01       29.13      8.02 o 
   5   7  35        8.93        7.59      5.24 o 
   6   7  35       11.88       10.00      5.07 o 
   0   8  35      138.27      147.92     23.90 o 
   1   8  35       69.20       65.85      7.97 o 
   2   8  35       20.49       15.18      4.04 o 
   3   8  35       20.05       12.20      6.08 o 
   4   8  35       39.46       29.32      5.99 o 
   5   8  35       14.75        5.60      5.01 o 
   0   9  35        3.71        1.68      6.23 o 
   1   9  35       11.93       10.95      3.86 o 
   2   9  35       25.95       20.18      6.26 o 
   3   9  35       20.17       16.97      5.16 o 
   1   0  36      525.07      591.05     38.87 o 
   2   0  36     2383.92     2986.92     86.65 o 
   3   0  36     1152.89     1500.31     65.58 o 
   4   0  36       21.83       16.40      7.68 o 
   5   0  36        3.49        0.97      8.83 o 
   6   0  36        9.60       11.51      8.29 o 
   7   0  36       10.78       13.12      8.09 o 
   8   0  36       62.85       73.35     24.29 o 
   9   0  36        0.06       25.93     13.51 o 
   0   1  36     1737.90     1869.71     54.59 o 
   1   1  36      263.08      297.91     14.23 o 
   2   1  36       16.63       16.38      4.47 o 
   3   1  36      144.33      152.92     13.74 o 
   4   1  36       48.39       43.92      9.17 o 
   5   1  36       41.02       42.35      8.08 o 
   6   1  36       34.47       51.29      8.90 o 
   7   1  36       17.84       20.48      6.43 o 
   8   1  36       29.83       34.41     11.42 o 
   9   1  36       10.08       12.33      5.22 o 
   0   2  36       13.55       13.59      2.88 o 
   1   2  36      693.61      743.55     29.95 o 
   2   2  36      471.58      495.61     17.59 o 
   3   2  36       56.66       47.66      9.62 o 
   4   2  36       91.91       82.05     10.78 o 
   5   2  36      177.97      207.48     18.18 o 
   6   2  36      258.04      298.51     23.64 o 
   7   2  36       11.13       18.55      8.04 o 
   8   2  36        4.24       10.53      5.76 o 
   9   2  36       14.10       21.67      7.49 o 
   0   3  36        2.76        9.63      3.98 o 
   1   3  36       82.19       58.15      5.80 o 
   2   3  36       49.30       38.57      5.99 o 
   3   3  36      181.82      167.73     11.07 o 
   4   3  36        3.28        4.39      3.65 o 
   5   3  36      162.40      200.44     15.76 o 
   6   3  36      168.03      205.60     17.10 o 
   7   3  36       51.21       44.68      9.97 o 
   8   3  36       12.09       18.29      6.61 o 
   0   4  36      295.37      314.96     15.26 o 
   1   4  36       76.29       57.66      5.47 o 
   2   4  36       27.44       14.89      3.74 o 
   3   4  36      427.05      502.15     22.75 o 
   4   4  36       92.58       88.76     10.83 o 
   5   4  36       11.05       16.22      5.06 o 
   6   4  36       90.40       85.95     14.68 o 
   7   4  36       47.17       43.96     10.84 o 
   8   4  36        4.96        7.01      3.88 o 
   0   5  36      928.71     1059.24     70.46 o 
   1   5  36       82.08       76.92     11.88 o 
   2   5  36       27.36       20.30      4.36 o 
   3   5  36        5.83        4.80      3.70 o 
   4   5  36       17.65       18.23      5.15 o 
   5   5  36       27.10       24.83      5.07 o 
   6   5  36       52.72       43.04      7.79 o 
   7   5  36       78.55       58.78     12.45 o 
   0   6  36       37.11       41.31      7.75 o 
   1   6  36      153.35      160.54      9.35 o 
   2   6  36       23.47       20.20      4.22 o 
   3   6  36       33.05       26.14      6.25 o 
   4   6  36        8.15       10.03      5.45 o 
   5   6  36       23.07       24.02      6.18 o 
   6   6  36       15.13       14.53      4.35 o 
   7   6  36        4.07        5.73      4.55 o 
   0   7  36        5.74        9.51      3.10 o 
   1   7  36       67.39       81.75      9.05 o 
   2   7  36       27.70       23.08      4.62 o 
   3   7  36       20.51       14.05      4.44 o 
   4   7  36      131.60      159.08     20.04 o 
   5   7  36        6.58       11.07      4.77 o 
   6   7  36       35.39       26.41      7.12 o 
   0   8  36        3.25        1.40     10.45 o 
   1   8  36       11.91        5.70      3.35 o 
   2   8  36       32.95       19.57      5.75 o 
   3   8  36        6.66       11.19      5.05 o 
   4   8  36       28.87       17.04      5.83 o 
   0   9  36        2.52        2.75      5.89 o 
   1   9  36       44.43       24.53      6.66 o 
   2   9  36       39.19       25.61      6.34 o 
   1   0  37      197.58      177.56     31.26 o 
   2   0  37       23.79       18.60     11.96 o 
   3   0  37      203.40       81.89     76.01 o 
   4   0  37      212.52      232.78     38.78 o 
   5   0  37      168.37      194.46     24.70 o 
   6   0  37       19.97       19.24     10.71 o 
   7   0  37       23.81       12.43      9.49 o 
   8   0  37       32.80       38.32     11.92 o 
   9   0  37       10.20        7.13     10.71 o 
   0   1  37      622.47      696.42     27.36 o 
   1   1  37       29.08       30.48      6.26 o 
   2   1  37        7.79        4.75      5.30 o 
   3   1  37      361.10      414.78     26.58 o 
   4   1  37        4.58        8.74      4.56 o 
   5   1  37       20.54       20.98      7.41 o 
   6   1  37       48.22       49.84      8.54 o 
   7   1  37        0.91        5.53      4.32 o 
   8   1  37        3.18       11.71      6.03 o 
   9   1  37        0.39        6.67      5.34 o 
   0   2  37      198.76      207.91      9.44 o 
   1   2  37      221.69      205.80     12.87 o 
   2   2  37       97.13       89.62     11.14 o 
   3   2  37      696.43      782.51     21.75 o 
   4   2  37      116.09      126.75      8.66 o 
   5   2  37       53.03       39.77      9.67 o 
   6   2  37       72.17       71.91     11.30 o 
   7   2  37        9.96       11.96      5.79 o 
   8   2  37       37.26       43.54     12.25 o 
   0   3  37      208.05      207.33     23.00 o 
   1   3  37      141.42      150.51      8.13 o 
   2   3  37        6.28        6.40      3.02 o 
   3   3  37      344.50      405.84     14.43 o 
   4   3  37       58.25       49.97      6.71 o 
   5   3  37       31.62       35.53      6.74 o 
   6   3  37        5.22        2.15      5.32 o 
   7   3  37       70.60       73.42     11.52 o 
   8   3  37       69.29       66.84     20.11 o 
   0   4  37      875.20      875.72     83.42 o 
   1   4  37      282.32      325.66      9.71 o 
   2   4  37      217.00      243.63     11.64 o 
   3   4  37       53.99       48.66      7.77 o 
   4   4  37       31.57       39.32      5.91 o 
   5   4  37       50.63       40.67      8.01 o 
   6   4  37       47.19       50.85      9.13 o 
   7   4  37       21.57       26.74      8.16 o 
   8   4  37       66.85       69.96     11.90 o 
   0   5  37       71.54       40.22     10.93 o 
   1   5  37      250.67      288.15     10.41 o 
   2   5  37      414.46      493.91     13.90 o 
   3   5  37        2.88        5.62      3.28 o 
   4   5  37        3.75        4.02      4.60 o 
   5   5  37       16.36       15.23      6.45 o 
   6   5  37        2.11        4.85      4.47 o 
   7   5  37      114.25       87.43     22.91 o 
   0   6  37       16.49       15.40      5.20 o 
   1   6  37       13.38        7.41      2.37 o 
   2   6  37      104.68      110.02      8.77 o 
   3   6  37        5.95        4.37      4.58 o 
   4   6  37       46.56       47.84     10.96 o 
   5   6  37       35.66       30.00      7.26 o 
   6   6  37       30.71       21.88      5.10 o 
   0   7  37        0.20        4.69      3.39 o 
   1   7  37       13.04       14.02      3.64 o 
   2   7  37       23.48       22.49      5.43 o 
   3   7  37        2.10        2.89      4.79 o 
   4   7  37       67.32       74.62     12.00 o 
   5   7  37       23.10       14.57      6.34 o 
   0   8  37       86.00       90.28     25.20 o 
   1   8  37       23.38       22.82      6.40 o 
   2   8  37       34.35       26.62      6.02 o 
   3   8  37        6.90        6.12      4.53 o 
   4   8  37        1.14        4.21      3.42 o 
   0   9  37        9.49        9.10      6.20 o 
   1   9  37        5.91        4.10      5.16 o 
   0   0  38     1208.14     1387.51     77.34 o 
   1   0  38      914.94     1028.64     46.91 o 
   2   0  38      926.37      985.79     46.63 o 
   3   0  38        2.34        7.70      4.92 o 
   4   0  38       89.90      125.58     20.04 o 
   5   0  38      200.45      179.38     71.53 o 
   6   0  38       76.33       82.27     25.53 o 
   7   0  38       29.96       27.63     17.79 o 
   8   0  38        1.35        4.81      5.02 o 
   0   1  38       88.45       79.73     12.91 o 
   1   1  38      388.12      460.93     19.23 o 
   2   1  38      129.80      147.52     15.15 o 
   3   1  38      427.93      423.13     39.56 o 
   4   1  38      169.02      159.22     26.65 o 
   5   1  38       30.55       33.21      8.67 o 
   6   1  38        8.06       12.12      3.46 o 
   7   1  38        5.99       14.81      5.37 o 
   8   1  38       54.80       51.46     11.44 o 
   0   2  38      283.36      294.62     11.66 o 
   1   2  38      244.59      239.00     12.19 o 
   2   2  38      394.99      414.14     18.10 o 
   3   2  38      285.32      300.20     20.60 o 
   4   2  38      163.15      163.92     16.88 o 
   5   2  38      115.31      124.27      9.98 o 
   6   2  38      105.87       94.65     14.49 o 
   7   2  38       36.62       32.10      7.77 o 
   8   2  38       16.36       11.16      4.33 o 
   0   3  38       98.46      108.45     16.19 o 
   1   3  38       88.45       77.97     11.42 o 
   2   3  38       78.30       83.24      8.20 o 
   3   3  38      259.12      301.18     14.30 o 
   4   3  38      106.98      101.58     11.91 o 
   5   3  38        4.01       14.73      4.92 o 
   6   3  38        5.34        5.46      4.63 o 
   7   3  38       50.36       46.73      7.99 o 
   8   3  38       73.52       72.93     18.69 o 
   0   4  38        2.77        5.62      2.87 o 
   1   4  38       84.57       58.55      8.51 o 
   2   4  38       94.77       95.06      9.52 o 
   3   4  38       35.04       21.13      4.71 o 
   4   4  38        4.00        1.61      2.81 o 
   5   4  38       77.57       69.60     10.19 o 
   6   4  38       57.53       54.16      8.65 o 
   7   4  38       94.05      101.00     10.96 o 
   8   4  38       66.48       54.36     12.49 o 
   0   5  38       70.64       72.00     17.51 o 
   1   5  38       28.17       18.44      4.34 o 
   2   5  38       68.15       44.01      7.75 o 
   3   5  38       87.89       87.10     11.54 o 
   4   5  38      160.70      207.27     14.92 o 
   5   5  38       37.13       40.47      7.40 o 
   6   5  38       53.96       57.17      9.17 o 
   7   5  38       18.47       20.04      6.18 o 
   0   6  38       12.05        9.78      6.82 o 
   1   6  38      166.03      175.18     13.47 o 
   2   6  38       46.83       35.94      6.55 o 
   3   6  38      138.88      157.44     13.81 o 
   4   6  38        3.07        3.72      4.04 o 
   5   6  38       42.27       29.64      8.39 o 
   6   6  38       36.47       25.87      6.81 o 
   0   7  38        5.12       10.42      4.67 o 
   1   7  38       33.05       29.24      6.39 o 
   2   7  38       40.49       22.50      5.14 o 
   3   7  38       51.66       48.45      8.68 o 
   4   7  38        5.00        5.30      3.59 o 
   5   7  38       12.34        9.91      4.45 o 
   0   8  38        2.41        5.18      6.69 o 
   1   8  38        8.49        8.46      5.42 o 
   2   8  38       29.82       17.86      5.53 o 
   3   8  38       71.83       53.58     11.51 o 
   4   8  38        3.42        9.91      5.61 o 
   1   0  39      120.99      127.59     17.52 o 
   2   0  39      718.45     1009.41     91.18 o 
   3   0  39       77.18      117.34     20.06 o 
   4   0  39       47.26       40.51     10.56 o 
   5   0  39      235.76      227.13     64.09 o 
   6   0  39       56.74       83.82     17.04 o 
   7   0  39       47.85       28.81      8.50 o 
   8   0  39        5.34        8.28      7.32 o 
   0   1  39      205.64      221.08      7.61 o 
   1   1  39      746.96      829.44     31.78 o 
   2   1  39       32.82       21.61      5.24 o 
   3   1  39      407.32      437.93     17.33 o 
   4   1  39      304.08      342.72     22.61 o 
   5   1  39      206.07      250.30     14.69 o 
   6   1  39      112.20      133.60     16.96 o 
   7   1  39       62.99       53.44     10.02 o 
   8   1  39        3.10        5.90      5.47 o 
   0   2  39      410.87      537.44     28.54 o 
   1   2  39       17.42       13.75      4.40 o 
   2   2  39      168.82      151.30     13.77 o 
   3   2  39      230.94      249.22     11.16 o 
   4   2  39        3.01        3.76      4.79 o 
   5   2  39      130.25      123.61     16.01 o 
   6   2  39      118.73      120.02     19.05 o 
   7   2  39        3.16        5.28      4.95 o 
   8   2  39       28.09       19.28      6.85 o 
   0   3  39       52.89       43.08      9.15 o 
   1   3  39       85.10       85.21      9.56 o 
   2   3  39        1.99        2.99      4.19 o 
   3   3  39        2.51        5.53      5.34 o 
   4   3  39      603.81      723.44     22.55 o 
   5   3  39        3.63       -0.36      3.82 o 
   6   3  39        8.99       16.33      6.87 o 
   7   3  39       35.33       26.27      6.09 o 
   8   3  39       43.25       43.08      9.95 o 
   0   4  39       70.28       77.06     19.63 o 
   1   4  39        8.65        9.52      4.08 o 
   2   4  39       37.98       29.45      5.02 o 
   3   4  39      204.88      211.35     15.45 o 
   4   4  39       29.09       27.64      6.66 o 
   5   4  39      130.03      129.66     16.03 o 
   6   4  39      101.29      106.53     14.37 o 
   7   4  39       46.88       33.26      6.88 o 
   0   5  39        0.06        4.62      2.77 o 
   1   5  39       90.22       80.99      7.11 o 
   2   5  39       54.59       40.83      5.96 o 
   3   5  39      225.93      246.00     17.30 o 
   4   5  39       23.92       14.87      5.21 o 
   5   5  39       12.65       15.47      5.80 o 
   6   5  39       10.37        7.50      4.38 o 
   7   5  39        9.88        9.45      5.02 o 
   0   6  39       91.46       87.51     29.89 o 
   1   6  39       57.08       61.12      8.48 o 
   2   6  39       32.54       28.57      7.11 o 
   3   6  39       42.93       51.17      8.65 o 
   4   6  39       26.42       21.32      7.09 o 
   5   6  39      143.13      124.95     19.91 o 
   6   6  39        1.20        6.64      5.10 o 
   0   7  39        1.32       13.24      6.97 o 
   1   7  39        1.09        1.94      3.81 o 
   2   7  39      122.93      106.39     31.94 o 
   3   7  39       10.58       10.36      5.00 o 
   4   7  39       81.13       59.22     11.21 o 
   5   7  39       43.20       34.13      7.01 o 
   0   8  39       14.60       22.25     10.89 o 
   1   8  39       29.19       25.36      7.60 o 
   2   8  39        9.78        6.16      5.08 o 
   3   8  39       26.24       18.16      6.89 o 
   0   0  40      118.28       99.94     20.20 o 
   1   0  40       37.84       28.96      9.30 o 
   2   0  40      307.86      274.34     29.01 o 
   3   0  40        1.97        3.92      4.94 o 
   4   0  40        8.20        8.11      9.18 o 
   5   0  40      331.09      380.90     29.87 o 
   6   0  40        1.18        2.56      6.15 o 
   7   0  40        0.22        8.12      5.26 o 
   8   0  40        5.93        8.65      4.86 o 
   0   1  40        5.62       14.46      9.96 o 
   1   1  40       18.74       21.54      6.65 o 
   2   1  40      338.01      388.04     24.63 o 
   3   1  40       16.95       23.44      7.45 o 
   4   1  40      421.48      514.03     73.21 o 
   5   1  40       13.83       12.53      6.29 o 
   6   1  40       24.38       17.80      7.91 o 
   7   1  40      115.30      165.24     16.84 o 
   8   1  40       48.07       46.04     10.39 o 
   0   2  40        2.20        4.64      8.45 o 
   1   2  40      321.72      369.96     11.49 o 
   2   2  40       83.49       71.66      9.39 o 
   3   2  40       61.30       33.27     12.33 o 
   4   2  40       23.63       26.78      7.09 o 
   5   2  40        0.29        4.84      5.19 o 
   6   2  40       25.68       24.16      6.92 o 
   7   2  40        8.59       14.19      7.55 o 
   8   2  40        3.14        7.99      7.04 o 
   0   3  40       17.77       11.08      4.61 o 
   1   3  40      116.46      115.38     10.07 o 
   2   3  40       21.24       15.81      6.08 o 
   3   3  40      107.91      134.05      9.97 o 
   4   3  40       20.33       12.24      5.20 o 
   5   3  40       63.13       58.02      7.42 o 
   6   3  40       30.27       24.34      6.78 o 
   7   3  40        7.15        9.56      4.32 o 
   8   3  40       39.89       33.87      8.01 o 
   0   4  40      159.74      148.54     25.31 o 
   1   4  40      317.16      377.47     12.73 o 
   2   4  40       31.34       29.24      6.10 o 
   3   4  40      225.86      264.04     11.42 o 
   4   4  40       10.03       10.14      4.29 o 
   5   4  40       11.90       15.63      7.63 o 
   6   4  40       39.61       36.26      9.75 o 
   7   4  40       31.85       23.09      6.10 o 
   0   5  40       17.65       10.63      7.86 o 
   1   5  40       16.95        9.90      4.53 o 
   2   5  40       66.84       66.97     10.36 o 
   3   5  40        9.35        7.57      4.11 o 
   4   5  40       56.02       57.20      8.16 o 
   5   5  40        5.67        6.39      3.66 o 
   6   5  40        2.02        7.44      3.84 o 
   7   5  40       30.08       15.87     11.89 o 
   0   6  40        1.87        6.75      4.04 o 
   1   6  40        5.45        7.77      3.52 o 
   2   6  40       16.36       10.15      3.96 o 
   3   6  40        3.36        3.04      3.41 o 
   4   6  40        2.24        5.47      4.09 o 
   5   6  40       29.87       21.72      6.80 o 
   6   6  40       22.61       13.87      3.67 o 
   0   7  40       12.61        5.25      8.44 o 
   1   7  40       40.95       35.62     11.11 o 
   2   7  40        5.26        8.49      6.31 o 
   3   7  40       15.39        8.75      4.78 o 
   4   7  40      109.27      125.71     16.21 o 
   5   7  40      142.22      168.50     24.31 o 
   0   8  40       31.15       21.34      8.13 o 
   1   8  40       16.12       19.27      6.34 o 
   2   8  40       26.82       31.97      9.21 o 
   3   8  40       36.62       19.86      6.46 o 
   1   0  41      267.97      254.64     10.00 o 
   2   0  41      175.80      162.17     33.05 o 
   3   0  41       56.95       51.23     11.03 o 
   4   0  41       24.28       26.29     11.12 o 
   5   0  41        0.23        9.27     10.72 o 
   6   0  41        0.60       12.59      8.24 o 
   7   0  41        0.02       -0.96     17.27 o 
   8   0  41       57.32       46.52     20.98 o 
   0   1  41       20.97       29.66     10.56 o 
   1   1  41      102.89      102.61      7.23 o 
   2   1  41       19.68        8.78      4.71 o 
   3   1  41       55.77       67.51      8.76 o 
   4   1  41       83.40       77.91     11.54 o 
   5   1  41      128.32      154.00     15.21 o 
   6   1  41       42.41       67.89     12.48 o 
   7   1  41        2.27        3.95      4.25 o 
   8   1  41       22.03       20.85     12.74 o 
   0   2  41      115.01      117.85     17.76 o 
   1   2  41      246.95      300.89     15.14 o 
   2   2  41        9.30        4.82      4.65 o 
   3   2  41      129.91      136.86     10.85 o 
   4   2  41        8.60        4.36      4.00 o 
   5   2  41       21.79       25.23      5.39 o 
   6   2  41       18.36       15.60      5.42 o 
   7   2  41       57.81       63.67     10.70 o 
   8   2  41       32.31       25.11      7.38 o 
   0   3  41      258.88      364.13     25.82 o 
   1   3  41        9.68       11.71      5.12 o 
   2   3  41       12.36       14.27      4.80 o 
   3   3  41       46.30       43.48      6.38 o 
   4   3  41       58.36       43.36     13.82 o 
   5   3  41       15.93        7.58      4.61 o 
   6   3  41        6.41       14.70      4.73 o 
   7   3  41       18.55       16.53      9.26 o 
   0   4  41       78.89       65.33     15.20 o 
   1   4  41       61.99       44.04      8.81 o 
   2   4  41       31.16       37.81      5.34 o 
   3   4  41       19.11       15.34      4.47 o 
   4   4  41        4.72        1.52      4.83 o 
   5   4  41       48.83       37.39      6.76 o 
   6   4  41       25.30       15.64      5.95 o 
   7   4  41        0.23       -4.06      6.11 o 
   0   5  41      325.84      376.35     43.02 o 
   1   5  41       20.30       16.26      5.88 o 
   2   5  41       34.92       24.28      4.98 o 
   3   5  41       97.89      114.08     13.76 o 
   4   5  41        3.51        3.73      3.98 o 
   5   5  41       47.10       38.71      7.36 o 
   6   5  41        3.84        9.24      3.70 o 
   0   6  41       53.58       43.93     14.05 o 
   1   6  41       75.61       86.61     12.37 o 
   2   6  41       38.84       27.26      6.08 o 
   3   6  41       76.70       56.85     14.35 o 
   4   6  41       42.37       32.89      6.99 o 
   5   6  41       56.67       40.88      7.95 o 
   0   7  41       13.04       17.14     12.37 o 
   1   7  41       25.88       25.55      7.56 o 
   2   7  41        3.95        9.13      4.76 o 
   3   7  41       17.80       11.71      6.16 o 
   4   7  41       25.09       30.85      8.93 o 
   0   8  41       26.10       15.17     11.15 o 
   1   8  41        0.33        6.40      6.58 o 
   2   8  41       10.96       10.38      4.18 o 
   1   0  42      391.39      479.87     30.30 o 
   2   0  42       59.77       85.54     15.36 o 
   3   0  42       37.52       26.13      9.63 o 
   4   0  42       26.53       18.10      7.89 o 
   5   0  42      144.18      141.45     21.55 o 
   6   0  42       37.72       27.25      7.65 o 
   7   0  42       69.35       69.65     18.71 o 
   8   0  42        1.63        2.70      5.38 o 
   0   1  42        3.64        7.30     12.20 o 
   1   1  42       42.73       37.92      7.79 o 
   2   1  42      245.49      267.47     11.77 o 
   3   1  42       41.68       47.70      8.03 o 
   4   1  42       29.62       33.03      6.97 o 
   5   1  42       19.47       13.62      5.24 o 
   6   1  42       46.40       39.03      7.80 o 
   7   1  42       22.90       15.78      4.01 o 
   8   1  42       56.14       45.49     13.13 o 
   0   2  42       33.32       31.31     10.45 o 
   1   2  42       61.04       56.91      9.69 o 
   2   2  42       19.41       14.58      5.25 o 
   3   2  42      125.30      110.84     11.29 o 
   4   2  42       24.02       22.66      4.94 o 
   5   2  42       63.30       57.08     11.02 o 
   6   2  42       43.72       38.59     10.32 o 
   7   2  42       22.00       17.35      6.19 o 
   0   3  42        2.67        4.49      6.49 o 
   1   3  42      105.29       95.83      9.18 o 
   2   3  42       37.06       37.11      5.59 o 
   3   3  42       27.33       22.36      4.98 o 
   4   3  42       47.51       30.03      8.33 o 
   5   3  42       49.86       36.13      7.04 o 
   6   3  42       54.16       43.58      7.05 o 
   7   3  42       11.30       12.75      5.75 o 
   0   4  42       12.91       19.49      7.88 o 
   1   4  42      259.20      287.42     16.63 o 
   2   4  42       13.48        7.18      3.61 o 
   3   4  42        9.84        7.16      2.61 o 
   4   4  42       99.86      112.35     21.86 o 
   5   4  42       11.13        8.77      6.34 o 
   6   4  42        1.75        7.46      5.45 o 
   7   4  42       32.90       28.97      7.83 o 
   0   5  42      139.49      150.97     33.61 o 
   1   5  42       15.12       21.04      6.77 o 
   2   5  42       58.80       52.35      6.39 o 
   3   5  42       23.86       13.81      5.13 o 
   4   5  42       20.50       16.54      6.00 o 
   5   5  42        2.61        8.17      4.94 o 
   6   5  42       13.82       13.17      5.35 o 
   0   6  42        1.19        8.88      5.99 o 
   1   6  42       26.13       30.80      8.19 o 
   2   6  42       32.13       34.01      7.40 o 
   3   6  42       45.12       24.75      7.31 o 
   4   6  42       47.36       41.02      9.60 o 
   5   6  42        0.83        6.76      5.27 o 
   0   7  42       46.49       28.68     15.30 o 
   1   7  42       58.58       40.53     11.05 o 
   2   7  42       44.46       37.95      8.71 o 
   3   7  42        5.61        9.68      4.54 o 
   4   7  42       17.12       16.71      5.27 o 
   0   8  42       64.86       40.44     22.04 o 
   1   8  42        6.56        9.90     10.00 o 
   1   0  43      185.70      165.31     20.80 o 
   2   0  43       11.75        6.59      5.65 o 
   3   0  43       46.20       37.34     11.78 o 
   4   0  43        2.68       11.11      7.08 o 
   5   0  43       11.62        4.89      7.81 o 
   6   0  43        5.29        6.78     10.95 o 
   7   0  43        2.95        8.72      5.58 o 
   0   1  43        0.69        2.88      8.47 o 
   1   1  43      102.87      112.11     11.73 o 
   2   1  43      132.28      158.51     11.73 o 
   3   1  43      111.64      103.96      9.70 o 
   4   1  43       72.60       62.11     11.85 o 
   5   1  43        4.26        1.13      5.86 o 
   6   1  43       44.76       29.40      7.33 o 
   7   1  43        3.62        8.55      5.88 o 
   0   2  43       94.69      137.32     19.50 o 
   1   2  43       97.94      112.19     15.24 o 
   2   2  43      250.82      315.59     11.60 o 
   3   2  43       69.40       86.55      8.03 o 
   4   2  43       32.98       34.63      6.71 o 
   5   2  43       24.25       19.78      4.78 o 
   6   2  43      126.33      111.55     28.40 o 
   7   2  43       47.86       33.73     10.49 o 
   0   3  43       27.26       31.28      9.09 o 
   1   3  43       74.95       98.54     13.47 o 
   2   3  43        4.50        6.08      3.56 o 
   3   3  43        1.30        1.98      4.11 o 
   4   3  43      168.94      151.09     27.14 o 
   5   3  43       12.36        9.88      6.13 o 
   6   3  43       19.00       17.95      5.67 o 
   7   3  43       55.96       63.04     11.80 o 
   0   4  43       12.54       30.91     14.43 o 
   1   4  43      118.15      121.86     19.24 o 
   2   4  43       33.20       27.15      6.68 o 
   3   4  43       35.12       25.07      7.03 o 
   4   4  43        4.22        4.49      4.27 o 
   5   4  43        7.56        9.58      8.60 o 
   6   4  43       37.81       33.22      6.33 o 
   0   5  43       77.49       56.99     15.55 o 
   1   5  43       31.21       27.81      7.95 o 
   2   5  43       74.67       62.90     12.34 o 
   3   5  43      117.62      129.96     10.54 o 
   4   5  43       93.40       84.73     20.99 o 
   5   5  43       43.13       24.72      7.56 o 
   6   5  43       32.76       34.16      8.71 o 
   0   6  43       11.29       17.98      6.72 o 
   1   6  43       37.62       40.61     10.68 o 
   2   6  43       12.07       11.47      7.14 o 
   3   6  43       11.12       12.53      4.63 o 
   4   6  43       10.78       11.46      6.29 o 
   5   6  43       33.20       32.63      6.54 o 
   0   7  43       15.21       24.35     15.04 o 
   1   7  43       45.57       44.84     14.37 o 
   2   7  43       11.84       10.88      5.84 o 
   3   7  43       44.97       33.79      9.31 o 
   1   0  44      458.41      587.46     38.91 o 
   2   0  44       78.07       86.13     18.78 o 
   3   0  44       11.31        9.12      7.87 o 
   4   0  44        2.33        4.50     10.34 o 
   5   0  44       32.61       58.51     13.84 o 
   6   0  44       49.88       57.26     15.16 o 
   7   0  44        0.01        4.92      4.77 o 
   0   1  44       16.84       18.87     11.35 o 
   1   1  44      136.64      158.03     12.34 o 
   2   1  44       59.31       55.66      8.42 o 
   3   1  44      110.38      136.18     13.04 o 
   4   1  44      117.26      119.22     15.91 o 
   5   1  44       67.69       73.42      9.96 o 
   6   1  44       41.57       52.03     10.00 o 
   7   1  44       25.81       23.30      8.57 o 
   0   2  44        7.90       12.60      7.63 o 
   1   2  44       84.10       82.43     12.38 o 
   2   2  44       74.62       81.79     11.27 o 
   3   2  44       55.24       43.51      9.21 o 
   4   2  44       14.97       15.27      4.75 o 
   5   2  44       50.65       35.01      8.99 o 
   6   2  44       35.18       27.65      7.26 o 
   7   2  44        6.91       10.99      5.24 o 
   0   3  44      122.34      139.99     25.61 o 
   1   3  44       74.58       62.98      9.03 o 
   2   3  44      128.19      156.12     14.49 o 
   3   3  44      126.47      136.29     14.90 o 
   4   3  44       68.21       67.26     10.41 o 
   5   3  44        8.67       13.13      5.43 o 
   6   3  44       10.82        8.97      4.54 o 
   7   3  44       64.65       60.86     10.54 o 
   0   4  44      151.93      174.18     48.27 o 
   1   4  44       53.77       55.44      8.36 o 
   2   4  44       41.75       44.91      9.50 o 
   3   4  44       55.86       44.94      9.09 o 
   4   4  44        7.45        7.39      4.18 o 
   5   4  44        9.68        7.11      5.75 o 
   6   4  44        3.13       11.44      8.15 o 
   0   5  44        9.44        4.22      7.56 o 
   1   5  44       70.09       59.64      8.62 o 
   2   5  44       56.07       47.49     12.03 o 
   3   5  44       46.18       31.27      9.59 o 
   4   5  44        0.67        4.46      4.34 o 
   5   5  44       13.72       12.48      5.43 o 
   0   6  44       98.20       91.87     13.27 o 
   1   6  44        7.04        3.96      9.82 o 
   2   6  44       29.42       38.01     10.72 o 
   3   6  44       77.28       63.75     25.26 o 
   4   6  44       49.92       37.82     11.38 o 
   0   7  44        2.87        4.77      9.18 o 
   1   7  44       26.37       17.36     11.08 o 
   2   7  44        9.50        5.28      6.44 o 
   3   7  44       38.49       22.61      8.73 o 
   1   0  45        1.75       12.10     12.26 o 
   2   0  45        0.23        0.44     11.72 o 
   3   0  45        7.17       12.07      5.42 o 
   4   0  45       89.72      128.54     28.57 o 
   5   0  45        3.81        7.22      7.18 o 
   6   0  45       14.92       16.19      7.90 o 
   7   0  45        1.67        4.30      6.27 o 
   0   1  45        8.09        5.70      8.46 o 
   1   1  45       77.15       74.47     12.47 o 
   2   1  45       75.47       71.82     10.37 o 
   3   1  45       74.46       82.50      8.41 o 
   4   1  45       12.49       13.60      4.81 o 
   5   1  45       39.71       36.33      8.48 o 
   6   1  45       46.27       46.57     10.85 o 
   7   1  45       19.92       25.90      8.36 o 
   0   2  45        1.63       15.00      7.72 o 
   1   2  45      173.05      222.19     16.37 o 
   2   2  45       20.13       22.22      5.99 o 
   3   2  45       20.69       16.72      4.63 o 
   4   2  45       83.55       80.71     11.54 o 
   5   2  45       14.41       13.15      4.08 o 
   6   2  45       13.62       13.47      5.26 o 
   7   2  45       10.72        6.72      4.83 o 
   0   3  45       15.25       12.34      7.49 o 
   1   3  45       63.35       68.09      9.87 o 
   2   3  45       36.90       33.84      7.08 o 
   3   3  45       33.90       29.15      7.59 o 
   4   3  45       27.92       22.88      5.37 o 
   5   3  45       23.14       18.51      5.65 o 
   6   3  45        2.36       10.20      4.41 o 
   0   4  45       24.32       16.43      7.71 o 
   1   4  45        1.47        6.31      4.85 o 
   2   4  45        1.65        2.37      5.36 o 
   3   4  45       10.72       15.82      5.27 o 
   4   4  45       29.05       22.32      8.44 o 
   5   4  45        8.82        8.85      6.93 o 
   6   4  45       17.79       25.50      8.13 o 
   0   5  45       21.75       18.66      8.50 o 
   1   5  45       16.45       18.10      6.91 o 
   2   5  45       67.98       56.54     13.35 o 
   3   5  45       40.13       34.01      8.20 o 
   4   5  45        5.33        3.13      6.05 o 
   5   5  45        8.42       13.94      6.98 o 
   0   6  45        0.31        2.07      5.14 o 
   1   6  45       34.63       24.31      6.82 o 
   2   6  45        1.13       10.91      6.39 o 
   3   6  45      113.13      131.96     21.96 o 
   4   6  45        2.32        7.68      3.91 o 
   0   7  45       55.95       36.68     20.55 o 
   1   7  45       21.54       21.58      9.21 o 
   2   7  45       11.16       17.29      7.94 o 
   0   0  46      619.82      778.18     40.57 o 
   1   0  46       30.81       39.82      8.54 o 
   2   0  46      117.25      141.12     19.96 o 
   3   0  46      111.34      108.04     27.73 o 
   4   0  46        0.00        4.85      6.43 o 
   5   0  46        0.00        8.53      8.43 o 
   6   0  46        3.24        7.00      6.07 o 
   7   0  46        0.12        4.80      7.83 o 
   0   1  46        0.60        5.08      5.95 o 
   1   1  46       56.96       66.49     12.75 o 
   2   1  46       22.49       19.07      5.82 o 
   3   1  46       17.81       12.45      7.19 o 
   4   1  46        2.78        6.45      3.81 o 
   5   1  46       56.11       48.89      8.47 o 
   6   1  46       14.13       13.79      5.93 o 
   7   1  46       36.37       21.79      8.75 o 
   0   2  46        5.57        1.07      8.22 o 
   1   2  46       32.00       36.82      8.90 o 
   2   2  46       32.34       34.73      6.53 o 
   3   2  46        2.24        0.44      6.57 o 
   4   2  46       29.87       26.92      7.56 o 
   5   2  46       19.98       21.12      6.08 o 
   6   2  46       10.94        4.35      5.48 o 
   0   3  46       25.71       28.58      9.77 o 
   1   3  46       16.73       16.98      6.76 o 
   2   3  46       31.93       30.06      7.14 o 
   3   3  46       14.36       19.92      7.10 o 
   4   3  46       23.86       23.92      6.28 o 
   5   3  46       61.67       52.94     10.40 o 
   6   3  46       32.61       37.31      7.94 o 
   0   4  46        8.50       11.73      8.30 o 
   1   4  46       29.33       22.03      5.88 o 
   2   4  46       11.03       17.49      5.57 o 
   3   4  46        9.82       14.84      7.01 o 
   4   4  46       11.16       16.86      6.72 o 
   5   4  46        5.47       11.19      5.45 o 
   0   5  46        2.17       14.12     14.17 o 
   1   5  46       29.00       38.32     12.12 o 
   2   5  46       26.53       26.26      7.48 o 
   3   5  46       43.88       33.21      8.50 o 
   4   5  46        3.35       10.69      6.97 o 
   5   5  46        5.22       10.58      5.09 o 
   0   6  46        0.48        1.95      6.39 o 
   1   6  46       24.50       11.54      5.95 o 
   2   6  46        1.33        5.42      5.45 o 
   3   6  46        2.80        1.36      5.64 o 
   0   7  46      136.42      105.80     51.11 o 
   1   7  46       36.78       43.23     12.09 o 
   1   0  47      119.33      122.45     14.69 o 
   2   0  47       46.47       32.00      9.69 o 
   3   0  47       20.15       24.34      8.15 o 
   4   0  47       14.70       14.28      6.59 o 
   5   0  47       35.00       30.39     17.79 o 
   6   0  47       92.61       60.86     37.91 o 
   0   1  47       27.95       21.91     11.63 o 
   1   1  47        0.49        3.99      5.92 o 
   2   1  47       20.11       23.16      8.73 o 
   3   1  47       31.10       28.47      6.17 o 
   4   1  47       80.63       80.80     13.84 o 
   5   1  47        0.95        1.21      3.47 o 
   6   1  47       24.61       24.50      8.28 o 
   0   2  47       11.53       20.73      7.02 o 
   1   2  47       11.49       15.13      6.73 o 
   2   2  47       57.32       52.89      9.62 o 
   3   2  47      116.18       89.50     16.13 o 
   4   2  47        7.01        8.74      7.85 o 
   5   2  47        2.67        7.45      3.69 o 
   6   2  47       37.35       31.29      8.02 o 
   0   3  47      103.57       91.98     26.88 o 
   1   3  47       46.75       47.03      8.55 o 
   2   3  47       64.83       70.77      9.23 o 
   3   3  47       44.52       41.71      7.21 o 
   4   3  47       12.41        9.71      4.94 o 
   5   3  47       49.79       53.20     13.93 o 
   6   3  47       15.36       14.36      4.64 o 
   0   4  47       33.52       49.80     13.61 o 
   1   4  47      108.02      100.38     15.37 o 
   2   4  47       20.76       29.04      7.06 o 
   3   4  47        1.81        7.55      6.76 o 
   4   4  47        2.68        8.14      7.25 o 
   5   4  47        6.34        7.57      5.65 o 
   0   5  47        1.02        1.31     12.33 o 
   1   5  47       10.05       13.32      6.16 o 
   2   5  47        9.54        8.61      5.09 o 
   3   5  47       47.14       24.35      9.14 o 
   4   5  47       88.71      102.56     13.38 o 
   0   6  47        9.11       10.80      6.47 o 
   1   6  47       36.11       18.89      6.91 o 
   2   6  47       49.89       50.21     12.35 o 
   3   6  47       16.34       17.76      7.00 o 
   0   0  48       23.13       37.47     14.34 o 
   1   0  48       60.18       41.56     11.99 o 
   2   0  48        8.93       14.36      8.65 o 
   3   0  48        9.60       17.64      9.87 o 
   4   0  48       19.93       12.56      6.94 o 
   5   0  48        9.36       14.30      8.65 o 
   6   0  48       59.56       66.28     41.84 o 
   0   1  48       13.11       14.84      9.87 o 
   1   1  48      194.11      260.75     37.98 o 
   2   1  48       17.13       11.90      6.74 o 
   3   1  48       24.39       20.19      5.66 o 
   4   1  48        5.15       -2.60      6.65 o 
   5   1  48        8.63       14.77      6.09 o 
   6   1  48       12.27       13.53      4.16 o 
   0   2  48        0.02        8.06      9.15 o 
   1   2  48       54.59       46.65      7.36 o 
   2   2  48       29.19       26.80      8.23 o 
   3   2  48       17.16       17.37      5.57 o 
   4   2  48       58.43       34.64      9.55 o 
   5   2  48       74.60       62.31     19.73 o 
   6   2  48       10.08       20.75      9.52 o 
   0   3  48       38.02       30.78      9.26 o 
   1   3  48       10.14       13.46      6.12 o 
   2   3  48      216.26      233.01     36.09 o 
   3   3  48       29.95       30.83      8.19 o 
   4   3  48       14.94       25.21     10.91 o 
   5   3  48       22.02       15.14      8.99 o 
   0   4  48        3.40        6.97      6.43 o 
   1   4  48       57.41       81.60     17.22 o 
   2   4  48        2.15        4.59      5.01 o 
   3   4  48       23.33       25.62      8.46 o 
   4   4  48        2.18        5.45      7.43 o 
   5   4  48        0.35       10.79      7.18 o 
   0   5  48      185.67      222.01     57.58 o 
   1   5  48       68.31       52.42     13.21 o 
   2   5  48       34.23       29.47      9.42 o 
   3   5  48       22.87       26.87      9.95 o 
   4   5  48        4.98        6.04      7.26 o 
   0   6  48       70.90       91.59     32.97 o 
   1   6  48       12.31        5.25      6.27 o 
   2   6  48       50.11       46.67     13.89 o 
   1   0  49       66.24       59.76     15.02 o 
   2   0  49        6.84       15.25      9.36 o 
   3   0  49       11.14       16.94      6.98 o 
   4   0  49       32.41       26.50     11.67 o 
   5   0  49        2.34        5.74      6.41 o 
   6   0  49        1.15        6.03      9.09 o 
   0   1  49      191.89      190.99     41.90 o 
   1   1  49       16.17       20.11      6.69 o 
   2   1  49       30.01       20.70      5.29 o 
   3   1  49      116.42      101.35     24.18 o 
   4   1  49       48.34       49.30     10.36 o 
   5   1  49       23.68       22.76      6.51 o 
   6   1  49       45.66       32.66     18.84 o 
   0   2  49       57.99       49.97     12.27 o 
   1   2  49       81.70      108.32     11.98 o 
   2   2  49        6.46        9.43      4.22 o 
   3   2  49        5.10        8.52      4.25 o 
   4   2  49       30.84       23.98      5.78 o 
   5   2  49       39.16       35.31      9.81 o 
   0   3  49       51.59       48.84     15.43 o 
   1   3  49       33.45       40.05      7.97 o 
   2   3  49        1.53        6.60      5.50 o 
   3   3  49        5.20        6.00      4.56 o 
   4   3  49       16.54       14.91      6.91 o 
   5   3  49       20.15       22.32     12.21 o 
   0   4  49       16.42       14.47      7.96 o 
   1   4  49      153.23      163.58     39.85 o 
   2   4  49       18.95       17.57      5.28 o 
   3   4  49        8.46        8.68      7.33 o 
   4   4  49       23.13       15.40      8.79 o 
   0   5  49       32.60       23.81      9.82 o 
   1   5  49       18.39        9.59      5.33 o 
   2   5  49        3.43        3.96      5.69 o 
   3   5  49       11.63       15.91      6.10 o 
   0   6  49       71.26       40.70     32.62 o 
   1   6  49       44.19       30.39     11.22 o 
   0   0  50       29.96       55.39     18.10 o 
   1   0  50        0.19       -0.39     11.02 o 
   2   0  50        0.00       -0.16      6.52 o 
   3   0  50       22.28       12.07      7.17 o 
   4   0  50       58.20       59.62     18.00 o 
   5   0  50       23.59       23.87     12.68 o 
   0   1  50        5.62       10.38     11.30 o 
   1   1  50        6.31        2.38      7.21 o 
   2   1  50       99.36      116.67     15.53 o 
   3   1  50       28.68       32.62      7.44 o 
   4   1  50       11.68       14.81      6.44 o 
   5   1  50        6.98        6.29      3.93 o 
   0   2  50        0.11        4.27      6.34 o 
   1   2  50        5.48       10.59      6.10 o 
   2   2  50       42.85       32.46      6.89 o 
   3   2  50       85.49      119.22     14.52 o 
   4   2  50       47.90       47.91     14.87 o 
   5   2  50       28.97       22.32      9.36 o 
   0   3  50      130.83      106.06     41.44 o 
   1   3  50       45.16       39.54      9.13 o 
   2   3  50      109.50      116.48     14.92 o 
   3   3  50       21.99       17.26      6.30 o 
   4   3  50       19.94       20.71      7.78 o 
   5   3  50       60.08       57.13     16.02 o 
   0   4  50      133.59      123.93     38.67 o 
   1   4  50       15.94       18.08      5.89 o 
   2   4  50       61.61       62.26     12.04 o 
   3   4  50       56.08       54.88     15.16 o 
   4   4  50       11.27       10.65      7.88 o 
   0   5  50        8.57        5.62      6.23 o 
   1   5  50       39.04       33.71     21.77 o 
   2   5  50      138.27      126.97     30.26 o 
   3   5  50        3.29       12.46     11.50 o 
   1   0  51       42.33       45.12     14.56 o 
   2   0  51       16.02       17.03     10.07 o 
   3   0  51       42.86       48.76     13.36 o 
   4   0  51       52.19       49.40     16.28 o 
   5   0  51      109.93      116.32     17.06 o 
   0   1  51        0.74        3.04      9.11 o 
   1   1  51       15.36       18.05      6.18 o 
   2   1  51       37.04       34.97      7.61 o 
   3   1  51       40.86       36.30      9.17 o 
   4   1  51       51.21       46.47      9.05 o 
   5   1  51      104.11      139.17     28.21 o 
   0   2  51      196.44      273.96     26.78 o 
   1   2  51        4.68        3.03      5.05 o 
   2   2  51       16.52       12.44      5.29 o 
   3   2  51       44.05       41.44      9.83 o 
   4   2  51       46.23       37.42     11.63 o 
   5   2  51       68.33       45.09     18.70 o 
   0   3  51       32.34       28.79     11.58 o 
   1   3  51       51.41       52.42      8.65 o 
   2   3  51       61.05       65.54     11.55 o 
   3   3  51       29.90       24.49      8.63 o 
   4   3  51       38.85       26.92      7.87 o 
   0   4  51       20.64       14.62      7.75 o 
   1   4  51        1.32        2.77      3.41 o 
   2   4  51       37.12       24.34      8.35 o 
   3   4  51       22.80       19.03      7.75 o 
   0   5  51      112.21       79.44     35.72 o 
   1   5  51       35.34       18.77     12.41 o 
   2   5  51       27.72       11.77      8.50 o 
   0   0  52       76.33       80.18     16.57 o 
   1   0  52       60.34       67.11     15.83 o 
   2   0  52      126.92      201.41     29.82 o 
   3   0  52        1.03        3.24      7.51 o 
   4   0  52       83.54      125.46     21.45 o 
   0   1  52        0.05        7.35     10.89 o 
   1   1  52       22.82       22.61      7.18 o 
   2   1  52       98.25      106.04     14.72 o 
   3   1  52      119.46      152.27     19.04 o 
   4   1  52       71.78       57.66     15.68 o 
   0   2  52       33.85       23.40     11.67 o 
   1   2  52       57.87       67.38     10.19 o 
   2   2  52       10.04       11.18      4.73 o 
   3   2  52        7.89        6.74      5.92 o 
   4   2  52       21.51        9.59      5.49 o 
   0   3  52       40.91       41.88     12.37 o 
   1   3  52       85.16       63.31     12.73 o 
   2   3  52       41.70       36.46     11.30 o 
   3   3  52       49.46       54.13      9.48 o 
   4   3  52       57.05       67.65     18.30 o 
   0   4  52       61.74       41.57      9.65 o 
   1   4  52       21.63       18.75      6.11 o 
   2   4  52       35.92       54.99     13.42 o 
   3   4  52       13.28       -1.49     12.77 o 
   1   0  53       71.81       42.39     21.69 o 
   2   0  53       11.81       15.40     10.88 o 
   3   0  53       13.59       11.45     12.16 o 
   4   0  53        0.08        8.19      5.94 o 
   0   1  53       17.60        8.35     13.60 o 
   1   1  53       66.43       60.30     11.67 o 
   2   1  53        4.52        6.77      6.58 o 
   3   1  53        2.00       11.57      5.70 o 
   4   1  53       15.67       17.78      5.25 o 
   0   2  53        0.40        6.12      5.91 o 
   1   2  53       64.68       83.44     12.06 o 
   2   2  53       10.89       13.79      6.41 o 
   3   2  53       11.90       18.54     11.37 o 
   4   2  53       54.89       31.09     18.09 o 
   0   3  53       72.85       48.54     23.25 o 
   1   3  53       34.93       35.72      8.64 o 
   2   3  53       14.78        9.95      4.62 o 
   3   3  53        7.79        7.52      6.98 o 
   0   4  53        0.37        1.79     15.83 o 
   1   4  53       18.51       13.17      4.96 o 
   2   4  53        5.80        1.08      7.67 o 
   0   0  54       19.31       28.68     12.02 o 
   1   0  54        1.48        7.90      7.01 o 
   2   0  54        0.28        4.56      8.36 o 
   3   0  54        0.12        4.42      8.40 o 
   0   1  54       10.70       -1.40     13.55 o 
   1   1  54       17.62       21.79      7.19 o 
   2   1  54       15.32       13.50      5.09 o 
   3   1  54        4.76        9.61      4.09 o 
   0   2  54        4.17        4.53      9.71 o 
   1   2  54        3.23        5.10      7.35 o 
   2   2  54       15.63       12.58      5.51 o 
   3   2  54       27.47       22.36      5.36 o 
   0   3  54       16.58       19.72     14.38 o 
   1   3  54       16.25       10.63      5.11 o 
   2   3  54       80.33       92.43     12.20 o 
   1   0  55       69.99       66.46     16.84 o 
   2   0  55        6.51       12.16      5.48 o 
   3   0  55       15.51       27.78     20.18 o 
   0   1  55       26.79       30.43      8.77 o 
   1   1  55       20.73       25.18      6.85 o 
   2   1  55       35.39       33.05      9.48 o 
   3   1  55       19.21       21.98      9.10 o 
   0   2  55       11.84       21.65     12.56 o 
   1   2  55       57.70       85.00     13.42 o 
   2   2  55       10.93       11.61      4.51 o 
   0   3  55       29.93       21.38     15.04 o 
   1   3  55        2.66        6.97      5.06 o 
   0   0  56      209.12      294.76     30.21 o 
   1   0  56        1.19       -4.48      8.56 o 
   2   0  56       14.87       20.72     13.90 o 
   0   1  56        4.08       12.10      9.54 o 
   1   1  56       30.38       28.44      7.53 o 
   2   1  56       20.10       23.70      8.44 o 
   0   2  56       28.84       19.76      8.72 o 
   1   2  56        0.95        1.30      5.90 o 
                                                 
